# Supplementary material for: Impact of Halogen Termination and Chain Length on π-Electron Conjugation and Vibrational Properties of Halogen-Terminated Polyynes
Source: J Phys Chem A. 2024 Mar 20;128(14):2703–16. doi: 10.1021/acs.jpca.3c07915 (PMC11017249; doi:10.1021/acs.jpca.3c07915)
Supplement: Supplementary file 2 — jp3c07915_si_002.cif [file jp3c07915_si_002.cif]

data_C4Br
_audit_creation_date               2023-07-13
_audit_creation_method
;
Olex2 1.5
(compiled 2023.03.06 svn.rbb2c1857 for OlexSys, GUI svn.r6748)
;
_shelx_SHELXL_version_number       '2018/3'
_audit_contact_author_address      ?
_audit_contact_author_email        ?
_audit_contact_author_name         ''
_audit_contact_author_phone        ?
_publ_contact_author_id_orcid      ?
_publ_section_references
;
Dolomanov, O.V., Bourhis, L.J., Gildea, R.J, Howard, J.A.K. & Puschmann, H.
 (2009), J. Appl. Cryst. 42, 339-341.

Sheldrick, G.M. (2008). Acta Cryst. A64, 112-122.

Sheldrick, G.M. (2015). Acta Cryst. C71, 3-8.
;
_chemical_name_common              ?
_chemical_name_systematic          ?
_chemical_formula_moiety           'C11 H4 Br N'
_chemical_formula_sum              'C11 H4 Br N'
_chemical_formula_weight           230.06
_chemical_melting_point            ?
_chemical_oxdiff_formula           'C11 H4 Br N'
loop_
  _atom_type_symbol
  _atom_type_description
  _atom_type_scat_dispersion_real
  _atom_type_scat_dispersion_imag
  _atom_type_scat_source
 'C' 'C' 0.0181 0.0091 'International Tables Vol C Tables 4.2.6.8 and 6.1.1.4'
 'H' 'H' 0.0000 0.0000 'International Tables Vol C Tables 4.2.6.8 and 6.1.1.4'
 'Br' 'Br' -0.6763 1.2805
 'International Tables Vol C Tables 4.2.6.8 and 6.1.1.4'
 'N' 'N' 0.0311 0.0180 'International Tables Vol C Tables 4.2.6.8 and 6.1.1.4'

_shelx_space_group_comment
;
The symmetry employed for this shelxl refinement is uniquely defined
by the following loop, which should always be used as a source of
symmetry information in preference to the above space-group names.
They are only intended as comments.
;
_space_group_crystal_system        'monoclinic'
_space_group_IT_number             14
_space_group_name_H-M_alt          'P 1 21/c 1'
_space_group_name_Hall             '-P 2ybc'
loop_
  _space_group_symop_operation_xyz
 'x, y, z'
 '-x, y+1/2, -z+1/2'
 '-x, -y, -z'
 'x, -y-1/2, z-1/2'

_cell_length_a                     3.9000(10)
_cell_length_b                     16.613(4)
_cell_length_c                     14.212(3)
_cell_angle_alpha                  90
_cell_angle_beta                   97.85(3)
_cell_angle_gamma                  90
_cell_volume                       912.2(4)
_cell_formula_units_Z              4
_cell_measurement_reflns_used      5445
_cell_measurement_temperature      100.00(10)
_cell_measurement_theta_max        74.8550
_cell_measurement_theta_min        4.0870
_shelx_estimated_absorpt_T_max     ?
_shelx_estimated_absorpt_T_min     ?
_exptl_absorpt_coefficient_mu      5.685
_exptl_absorpt_correction_T_max    0.853
_exptl_absorpt_correction_T_min    0.385
_exptl_absorpt_correction_type     analytical
_exptl_absorpt_process_details
;
CrysAlisPro, Agilent Technologies,
Version 1.171.37.31 (release 14-01-2014 CrysAlis171 .NET)
(compiled Jan 14 2014,18:38:05)
Analytical numeric absorption correction using a multifaceted crystal
			model based on expressions derived by R.C. Clark & J.S. Reid.
(Clark, R. C. & Reid, J. S. (1995). Acta Cryst. A51, 887-897)
Empirical absorption correction using spherical harmonics,
 implemented in SCALE3 ABSPACK scaling algorithm.
;
_exptl_absorpt_special_details     ?
_exptl_crystal_colour              yellow
_exptl_crystal_colour_lustre       .
_exptl_crystal_colour_modifier     .
_exptl_crystal_colour_primary      yellow
_exptl_crystal_density_diffrn      1.675
_exptl_crystal_density_meas        ?
_exptl_crystal_density_method      ?
_exptl_crystal_description         needle
_exptl_crystal_F_000               448
_exptl_crystal_size_max            0.4011
_exptl_crystal_size_mid            0.0489
_exptl_crystal_size_min            0.0294
_exptl_transmission_factor_max     ?
_exptl_transmission_factor_min     ?
_diffrn_reflns_av_R_equivalents    0.0192
_diffrn_reflns_av_unetI/netI       0.0140
_diffrn_reflns_Laue_measured_fraction_full  0.996
_diffrn_reflns_Laue_measured_fraction_max  0.978
_diffrn_reflns_limit_h_max         4
_diffrn_reflns_limit_h_min         -4
_diffrn_reflns_limit_k_max         20
_diffrn_reflns_limit_k_min         -19
_diffrn_reflns_limit_l_max         16
_diffrn_reflns_limit_l_min         -17
_diffrn_reflns_number              6909
_diffrn_reflns_point_group_measured_fraction_full  0.996
_diffrn_reflns_point_group_measured_fraction_max  0.978
_diffrn_reflns_theta_full          67.684
_diffrn_reflns_theta_max           75.488
_diffrn_reflns_theta_min           4.116
_diffrn_ambient_environment        N~2~
_diffrn_ambient_temperature        100.00(10)
_diffrn_detector                   'CCD plate'
_diffrn_detector_area_resol_mean   ?
_diffrn_measured_fraction_theta_full  0.996
_diffrn_measured_fraction_theta_max  0.978
_diffrn_measurement_details
;
#__ type_ start__ end____ width___ exp.time_
  1 omega   11.00   37.00   0.5000    1.0000
omega____ theta____ kappa____ phi______ frames
    -       59.8667  -30.0000 -150.0000 52

#__ type_ start__ end____ width___ exp.time_
  2 omega -110.00  -85.00   0.5000    1.0000
omega____ theta____ kappa____ phi______ frames
    -      -60.9313  -30.0000 -180.0000 50

#__ type_ start__ end____ width___ exp.time_
  3 omega -107.00  -65.00   0.5000    1.0000
omega____ theta____ kappa____ phi______ frames
    -      -60.9313  -30.0000   60.0000 84

#__ type_ start__ end____ width___ exp.time_
  4 omega   57.00   83.00   0.5000    1.0000
omega____ theta____ kappa____ phi______ frames
    -       74.4139  -95.0000   60.0000 52

#__ type_ start__ end____ width___ exp.time_
  5 omega   84.00  124.00   0.5000    1.0000
omega____ theta____ kappa____ phi______ frames
    -       74.4139   30.0000 -180.0000 80

#__ type_ start__ end____ width___ exp.time_
  6 omega   36.00   65.00   0.5000    1.0000
omega____ theta____ kappa____ phi______ frames
    -       74.4139  -95.0000 -150.0000 58

#__ type_ start__ end____ width___ exp.time_
  7 omega -120.00  -42.00   0.5000    1.0000
omega____ theta____ kappa____ phi______ frames
    -      -74.8494  -15.0000  150.0000 156

#__ type_ start__ end____ width___ exp.time_
  8 omega   11.00   36.00   0.5000    1.0000
omega____ theta____ kappa____ phi______ frames
    -       60.0894  -30.0000  120.0000 50

#__ type_ start__ end____ width___ exp.time_
  9 omega  -89.00  -29.00   0.5000    1.0000
omega____ theta____ kappa____ phi______ frames
    -      -74.8995  125.0000  -60.0000 120

#__ type_ start__ end____ width___ exp.time_
 10 omega   81.00  108.00   0.5000    1.0000
omega____ theta____ kappa____ phi______ frames
    -       79.1288 -125.0000  -90.0000 54

#__ type_ start__ end____ width___ exp.time_
 11 omega   39.00   64.00   0.5000    1.0000
omega____ theta____ kappa____ phi______ frames
    -       79.1288  -95.0000  120.0000 50

#__ type_ start__ end____ width___ exp.time_
 12 omega   51.00   77.00   0.5000    1.0000
omega____ theta____ kappa____ phi______ frames
    -       79.1288 -125.0000  -90.0000 52

#__ type_ start__ end____ width___ exp.time_
 13 omega   50.00   76.00   0.5000    1.0000
omega____ theta____ kappa____ phi______ frames
    -       79.1288  -95.0000   60.0000 52

#__ type_ start__ end____ width___ exp.time_
 14 omega   90.00  120.00   0.5000    1.0000
omega____ theta____ kappa____ phi______ frames
    -       79.1288   30.0000   90.0000 60

#__ type_ start__ end____ width___ exp.time_
 15 omega   66.00   92.00   0.5000    1.0000
omega____ theta____ kappa____ phi______ frames
    -       79.1288 -125.0000 -150.0000 52

#__ type_ start__ end____ width___ exp.time_
 16 omega   44.00   70.00   0.5000    1.0000
omega____ theta____ kappa____ phi______ frames
    -       79.1288  -95.0000  150.0000 52

#__ type_ start__ end____ width___ exp.time_
 17 omega   43.00   68.00   0.5000    1.0000
omega____ theta____ kappa____ phi______ frames
    -       79.1288  -95.0000   30.0000 50

#__ type_ start__ end____ width___ exp.time_
 18 omega   80.00  105.00   0.5000    1.0000
omega____ theta____ kappa____ phi______ frames
    -       79.1288  125.0000  -30.0000 50

#__ type_ start__ end____ width___ exp.time_
 19 omega  -94.00  -54.00   0.5000    1.0000
omega____ theta____ kappa____ phi______ frames
    -      -79.2500  103.0000   43.5552 80

#__ type_ start__ end____ width___ exp.time_
 20 omega   83.00  117.00   0.5000    1.0000
omega____ theta____ kappa____ phi______ frames
    -       83.0000   20.0000 -145.5669 68

#__ type_ start__ end____ width___ exp.time_
 21 omega   53.00   79.00   0.5000    1.0000
omega____ theta____ kappa____ phi______ frames
    -       83.0000   20.0000 -145.5669 52

#__ type_ start__ end____ width___ exp.time_
 22 omega   39.00   96.00   0.5000    1.0000
omega____ theta____ kappa____ phi______ frames
    -       83.0000 -109.0000  -33.2908 114

#__ type_ start__ end____ width___ exp.time_
 23 omega   79.00  105.00   0.5000    1.0000
omega____ theta____ kappa____ phi______ frames
    -       83.0000    7.0000  121.5079 52

#__ type_ start__ end____ width___ exp.time_
 24 omega   68.00  102.00   0.5000    1.0000
omega____ theta____ kappa____ phi______ frames
    -       83.0000   -1.0000 -171.7042 68

#__ type_ start__ end____ width___ exp.time_
 25 omega   91.00  117.00   0.5000    1.0000
omega____ theta____ kappa____ phi______ frames
    -       83.0000 -172.0000   88.8677 52

#__ type_ start__ end____ width___ exp.time_
 26 omega   80.00  127.00   0.5000    1.0000
omega____ theta____ kappa____ phi______ frames
    -       83.0000   11.0000  -58.1419 94

#__ type_ start__ end____ width___ exp.time_
 27 omega   59.00   89.00   0.5000    1.0000
omega____ theta____ kappa____ phi______ frames
    -       83.0000 -172.0000   88.8677 60

#__ type_ start__ end____ width___ exp.time_
 28 omega   51.00   81.00   0.5000    1.0000
omega____ theta____ kappa____ phi______ frames
    -       83.0000   19.0000  171.2119 60
;
_diffrn_measurement_device         'abstract diffractometer'
_diffrn_measurement_device_type    'Rigaku XtaLAB Synergy-R'
_diffrn_measurement_method         '\w scans'
_diffrn_orient_matrix_UB_11        -0.1025447000
_diffrn_orient_matrix_UB_12        0.0312223000
_diffrn_orient_matrix_UB_13        -0.1020390000
_diffrn_orient_matrix_UB_21        0.1781998000
_diffrn_orient_matrix_UB_22        0.0809245000
_diffrn_orient_matrix_UB_23        0.0280922000
_diffrn_orient_matrix_UB_31        0.3415373000
_diffrn_orient_matrix_UB_32        -0.0328276000
_diffrn_orient_matrix_UB_33        -0.0278582000
_diffrn_radiation_monochromator    graphite
_diffrn_radiation_probe            x-ray
_diffrn_radiation_type             'Cu K\a'
_diffrn_radiation_wavelength       1.54184
_diffrn_source                     'Enhance (Cu) X-ray Source'
_reflns_Friedel_coverage           0.000
_reflns_Friedel_fraction_full      .
_reflns_Friedel_fraction_max       .
_reflns_number_gt                  1828
_reflns_number_total               1846
_reflns_special_details
;
 Reflections were merged by SHELXL according to the crystal
 class for the calculation of statistics and refinement.
 
 _reflns_Friedel_fraction is defined as the number of unique
 Friedel pairs measured divided by the number that would be
 possible theoretically, ignoring centric projections and
 systematic absences.
;
_reflns_threshold_expression       'I > 2\s(I)'
_computing_cell_refinement
;
CrysAlisPro, Agilent Technologies,
Version 1.171.37.31 (release 14-01-2014 CrysAlis171 .NET)
(compiled Jan 14 2014,18:38:05)
;
_computing_data_collection
;
CrysAlisPro, Agilent Technologies,
Version 1.171.37.31 (release 14-01-2014 CrysAlis171 .NET)
(compiled Jan 14 2014,18:38:05)
;
_computing_data_reduction
;
CrysAlisPro, Agilent Technologies,
Version 1.171.37.31 (release 14-01-2014 CrysAlis171 .NET)
(compiled Jan 14 2014,18:38:05)
;
_computing_molecular_graphics      'Olex2 1.5 (Dolomanov et al., 2009)'
_computing_publication_material    'Olex2 1.5 (Dolomanov et al., 2009)'
_computing_structure_refinement    'SHELXL 2018/3 (Sheldrick, 2015)'
_computing_structure_solution      'SHELXS  (Sheldrick, 2008)'
_refine_diff_density_max           1.105
_refine_diff_density_min           -0.294
_refine_diff_density_rms           0.103
_refine_ls_extinction_coef         .
_refine_ls_extinction_method       none
_refine_ls_goodness_of_fit_ref     1.106
_refine_ls_hydrogen_treatment      constr
_refine_ls_matrix_type             full
_refine_ls_number_parameters       118
_refine_ls_number_reflns           1846
_refine_ls_number_restraints       0
_refine_ls_R_factor_all            0.0304
_refine_ls_R_factor_gt             0.0302
_refine_ls_restrained_S_all        1.106
_refine_ls_shift/su_max            0.001
_refine_ls_shift/su_mean           0.000
_refine_ls_structure_factor_coef   Fsqd
_refine_ls_weighting_details      
 'w=1/[\s^2^(Fo^2^)+(0.0465P)^2^+1.0249P] where P=(Fo^2^+2Fc^2^)/3'
_refine_ls_weighting_scheme        calc
_refine_ls_wR_factor_gt            0.0802
_refine_ls_wR_factor_ref           0.0803
_refine_special_details            ?
_olex2_refinement_description
;
1.a Aromatic/amide H refined with riding coordinates:
 C4(H4), C12(H12), C13(H13), C1(H1)
;
_atom_sites_solution_hydrogens     geom
_atom_sites_solution_primary       direct
_atom_sites_solution_secondary     ?
loop_
  _atom_site_label
  _atom_site_type_symbol
  _atom_site_fract_x
  _atom_site_fract_y
  _atom_site_fract_z
  _atom_site_U_iso_or_equiv
  _atom_site_adp_type
  _atom_site_occupancy
  _atom_site_site_symmetry_order
  _atom_site_calc_flag
  _atom_site_refinement_flags_posn
  _atom_site_refinement_flags_adp
  _atom_site_refinement_flags_occupancy
  _atom_site_disorder_assembly
  _atom_site_disorder_group
 Br1 Br 0.51572(6) 0.40006(2) 0.07880(2) 0.02116(12) Uani 1 1 d . . . . .
 C3 C 0.4091(6) 0.39173(13) 0.19696(17) 0.0166(4) Uani 1 1 d . . . . .
 C4 C -0.0103(6) 0.29743(15) 0.57971(15) 0.0187(5) Uani 1 1 d . . . . .
 H4 H -0.048929 0.250804 0.541017 0.022 Uiso 1 1 calc R U . . .
 C5 C 0.1287(5) 0.36728(13) 0.54376(15) 0.0162(4) Uani 1 1 d . . . . .
 C6 C 0.2086(6) 0.36944(14) 0.44851(17) 0.0190(5) Uani 1 1 d . . . . .
 N7 N -0.2184(6) 0.36859(17) 0.89595(16) 0.0345(5) Uani 1 1 d . . . . .
 C8 C -0.0337(6) 0.36529(15) 0.72810(15) 0.0180(4) Uani 1 1 d . . . . .
 C9 C 0.3488(6) 0.38238(14) 0.27694(17) 0.0200(5) Uani 1 1 d . . . . .
 C10 C 0.2741(6) 0.37426(14) 0.36852(16) 0.0191(5) Uani 1 1 d . . . . .
 C11 C -0.1332(6) 0.36633(16) 0.82252(17) 0.0240(5) Uani 1 1 d . . . . .
 C12 C 0.1873(6) 0.43572(14) 0.60174(16) 0.0180(4) Uani 1 1 d . . . . .
 H12 H 0.283204 0.482821 0.577836 0.022 Uiso 1 1 calc R U . . .
 C13 C -0.0909(6) 0.29674(14) 0.67182(16) 0.0200(5) Uani 1 1 d . . . . .
 H13 H -0.184804 0.249665 0.696384 0.024 Uiso 1 1 calc R U . . .
 C1 C 0.1061(6) 0.43490(14) 0.69327(16) 0.0190(5) Uani 1 1 d . . . . .
 H1 H 0.144976 0.481316 0.732307 0.023 Uiso 1 1 calc R U . . .

loop_
  _atom_site_aniso_label
  _atom_site_aniso_U_11
  _atom_site_aniso_U_22
  _atom_site_aniso_U_33
  _atom_site_aniso_U_23
  _atom_site_aniso_U_13
  _atom_site_aniso_U_12
 Br1 0.02074(18) 0.02989(18) 0.01371(17) 0.00162(8) 0.00547(11) 0.00080(8)
 C3 0.0145(11) 0.0206(10) 0.0153(11) -0.0011(8) 0.0049(8) 0.0002(8)
 C4 0.0181(11) 0.0202(11) 0.0182(12) 0.0005(8) 0.0038(9) 0.0017(8)
 C5 0.0132(10) 0.0220(11) 0.0136(10) 0.0022(8) 0.0027(8) 0.0030(8)
 C6 0.0151(11) 0.0218(11) 0.0201(11) 0.0011(9) 0.0024(8) 0.0013(8)
 N7 0.0309(12) 0.0567(16) 0.0166(11) 0.0014(10) 0.0056(9) -0.0002(11)
 C8 0.0142(10) 0.0278(11) 0.0121(10) 0.0036(9) 0.0021(8) 0.0040(9)
 C9 0.0202(12) 0.0211(10) 0.0189(12) -0.0011(9) 0.0031(9) -0.0005(9)
 C10 0.0178(11) 0.0232(11) 0.0170(11) 0.0007(9) 0.0049(9) 0.0009(9)
 C11 0.0179(11) 0.0356(14) 0.0185(12) 0.0009(10) 0.0021(9) 0.0007(10)
 C12 0.0147(10) 0.0205(11) 0.0188(11) 0.0021(8) 0.0027(8) 0.0003(8)
 C13 0.0183(11) 0.0226(11) 0.0195(11) 0.0057(9) 0.0043(8) 0.0014(9)
 C1 0.0170(11) 0.0218(11) 0.0177(11) -0.0027(9) 0.0001(8) 0.0021(8)

_geom_special_details
;
 All esds (except the esd in the dihedral angle between two l.s. planes)
 are estimated using the full covariance matrix.  The cell esds are taken
 into account individually in the estimation of esds in distances, angles
 and torsion angles; correlations between esds in cell parameters are only
 used when they are defined by crystal symmetry.  An approximate (isotropic)
 treatment of cell esds is used for estimating esds involving l.s. planes.
;
loop_
  _geom_bond_atom_site_label_1
  _geom_bond_atom_site_label_2
  _geom_bond_distance
  _geom_bond_site_symmetry_2
  _geom_bond_publ_flag
 Br1 C3 1.790(2) . ?
 C3 C9 1.202(4) . ?
 C4 H4 0.9500 . ?
 C4 C5 1.406(3) . ?
 C4 C13 1.387(3) . ?
 C5 C6 1.430(3) . ?
 C5 C12 1.405(3) . ?
 C6 C10 1.201(3) . ?
 N7 C11 1.138(3) . ?
 C8 C11 1.447(3) . ?
 C8 C13 1.392(3) . ?
 C8 C1 1.398(3) . ?
 C9 C10 1.379(3) . ?
 C12 H12 0.9500 . ?
 C12 C1 1.380(3) . ?
 C13 H13 0.9500 . ?
 C1 H1 0.9500 . ?

loop_
  _geom_angle_atom_site_label_1
  _geom_angle_atom_site_label_2
  _geom_angle_atom_site_label_3
  _geom_angle
  _geom_angle_site_symmetry_1
  _geom_angle_site_symmetry_3
  _geom_angle_publ_flag
 C9 C3 Br1 176.4(2) . . ?
 C5 C4 H4 120.1 . . ?
 C13 C4 H4 120.1 . . ?
 C13 C4 C5 119.9(2) . . ?
 C4 C5 C6 120.6(2) . . ?
 C12 C5 C4 119.6(2) . . ?
 C12 C5 C6 119.7(2) . . ?
 C10 C6 C5 177.6(3) . . ?
 C13 C8 C11 120.0(2) . . ?
 C13 C8 C1 120.9(2) . . ?
 C1 C8 C11 119.1(2) . . ?
 C3 C9 C10 178.0(3) . . ?
 C6 C10 C9 178.2(3) . . ?
 N7 C11 C8 178.1(3) . . ?
 C5 C12 H12 119.8 . . ?
 C1 C12 C5 120.3(2) . . ?
 C1 C12 H12 119.8 . . ?
 C4 C13 C8 119.7(2) . . ?
 C4 C13 H13 120.1 . . ?
 C8 C13 H13 120.1 . . ?
 C8 C1 H1 120.2 . . ?
 C12 C1 C8 119.5(2) . . ?
 C12 C1 H1 120.2 . . ?

loop_
  _geom_torsion_atom_site_label_1
  _geom_torsion_atom_site_label_2
  _geom_torsion_atom_site_label_3
  _geom_torsion_atom_site_label_4
  _geom_torsion
  _geom_torsion_site_symmetry_1
  _geom_torsion_site_symmetry_2
  _geom_torsion_site_symmetry_3
  _geom_torsion_site_symmetry_4
  _geom_torsion_publ_flag
 C4 C5 C12 C1 -0.6(3) . . . . ?
 C5 C4 C13 C8 0.0(3) . . . . ?
 C5 C12 C1 C8 0.3(3) . . . . ?
 C6 C5 C12 C1 178.9(2) . . . . ?
 C11 C8 C13 C4 176.9(2) . . . . ?
 C11 C8 C1 C12 -177.1(2) . . . . ?
 C13 C4 C5 C6 -179.1(2) . . . . ?
 C13 C4 C5 C12 0.5(3) . . . . ?
 C13 C8 C1 C12 0.2(3) . . . . ?
 C1 C8 C13 C4 -0.4(3) . . . . ?

_shelx_res_file
;
TITL bp1737_abs1 in P21/c #14
    bp1737_abs1.res
    created by SHELXL-2018/3 at 10:19:39 on 13-Jul-2023
CELL 1.54184 3.9 16.613 14.212 90 97.85 90
ZERR 4 0.001 0.004 0.003 0 0.03 0
LATT 1
SYMM -X,0.5+Y,0.5-Z
SFAC C H Br N
UNIT 44 16 4 4

L.S. 4 0 0
PLAN  5
TEMP -173
CONF
BOND
fmap 2 53
MORE -1
BOND $H
ACTA
REM <olex2.extras>
REM <HklSrc "%.\\bp1737_abs1.hkl">
REM </olex2.extras>

WGHT    0.046500    1.024900
FVAR       4.16324
BR1   3    0.515716    0.400061    0.078797    11.00000    0.02074    0.02989 =
         0.01371    0.00162    0.00547    0.00080
C3    1    0.409063    0.391727    0.196965    11.00000    0.01454    0.02064 =
         0.01530   -0.00109    0.00487    0.00023
C4    1   -0.010287    0.297429    0.579714    11.00000    0.01810    0.02016 =
         0.01818    0.00054    0.00380    0.00172
AFIX  43
H4    2   -0.048929    0.250804    0.541017    11.00000   -1.20000
AFIX   0
C5    1    0.128730    0.367275    0.543756    11.00000    0.01317    0.02198 =
         0.01361    0.00224    0.00265    0.00295
C6    1    0.208613    0.369443    0.448506    11.00000    0.01507    0.02180 =
         0.02011    0.00112    0.00242    0.00128
N7    4   -0.218404    0.368589    0.895951    11.00000    0.03089    0.05666 =
         0.01659    0.00141    0.00564   -0.00019
C8    1   -0.033677    0.365291    0.728096    11.00000    0.01416    0.02783 =
         0.01215    0.00361    0.00205    0.00397
C9    1    0.348790    0.382380    0.276938    11.00000    0.02018    0.02112 =
         0.01892   -0.00106    0.00306   -0.00045
C10   1    0.274149    0.374263    0.368520    11.00000    0.01779    0.02322 =
         0.01697    0.00072    0.00486    0.00093
C11   1   -0.133196    0.366328    0.822522    11.00000    0.01793    0.03558 =
         0.01850    0.00090    0.00208    0.00073
C12   1    0.187257    0.435718    0.601740    11.00000    0.01470    0.02050 =
         0.01881    0.00212    0.00272    0.00030
AFIX  43
H12   2    0.283204    0.482821    0.577836    11.00000   -1.20000
AFIX   0
C13   1   -0.090907    0.296739    0.671818    11.00000    0.01830    0.02256 =
         0.01951    0.00571    0.00426    0.00142
AFIX  43
H13   2   -0.184804    0.249665    0.696384    11.00000   -1.20000
AFIX   0
C1    1    0.106102    0.434899    0.693266    11.00000    0.01700    0.02179 =
         0.01767   -0.00269    0.00014    0.00209
AFIX  43
H1    2    0.144976    0.481316    0.732307    11.00000   -1.20000
AFIX   0
HKLF 4


REM  bp1737_abs1 in P21/c #14
REM wR2 = 0.0803, GooF = S = 1.106, Restrained GooF = 1.106 for all data
REM R1 = 0.0302 for 1828 Fo > 4sig(Fo) and 0.0304 for all 1846 data
REM 118 parameters refined using 0 restraints

END

WGHT      0.0465      1.0249

REM Highest difference peak  1.105,  deepest hole -0.294,  1-sigma level  0.103
Q1    1   0.6587  0.4195  0.0480  11.00000  0.05    1.11
Q2    1   0.5442  0.3435  0.0798  11.00000  0.05    0.67
Q3    1   0.4753  0.3966  0.0232  11.00000  0.05    0.64
Q4    1   0.4774  0.4588  0.0781  11.00000  0.05    0.62
Q5    1   0.4910  0.4007  0.1495  11.00000  0.05    0.54
;
_shelx_res_checksum                97897
_shelx_hkl_file
;
   0   0  -1 14.1818 5.80211   7
   0   0   1 2.41734 3.94149   2
   0   0  -1 3.95711 3.07912   2
   0   0  -2 18189.4 174.431   7
   0   0  -2 16088.4 162.531   2
   0   0  -3 38.7200 10.7948  25
   0   0  -3 49.2703 14.1537   7
   0   0  -4 80579.5 373.724  20
   0   0  -4 81097.6 528.410  25
   0   0  -5 48.9650 16.2452   7
   0   0  -5 24.9305 12.6677   2
   0   0  -5 46.2323 12.1115  20
   0   0  -6 255305. 1227.71  25
   0   0  -6 254171. 1192.18   7
   0   0  -7 117.569 32.1093  25
   0   0  -7 104.995 28.2088   5
   0   0  -7 120.389 31.3980   7
   0   0  -7 91.3977 25.5661  22
   0   0  -8 143230. 958.413  22
   0   0  -8 143927. 1033.77  25
   0   0  -9 76.9971 30.4683   7
   0   0  -9 76.1423 32.2529   5
   0   0  -9 59.2983 23.3690  22
   0   0 -10 16054.8 358.249  22
   0   0 -10 17208.8 381.833   5
   0   0 -10 16502.2 396.456  25
   0   0 -10 16977.5 403.468   7
   0   0 -11 58.6398 14.2312   7
   0   0 -11 68.4388 36.6543  22
   0   0 -11 83.5128 38.1788   5
   0   0 -12 44817.7 728.268   7
   0   0 -12 46252.6 696.762   5
   0   0 -13 74.6254 34.3171  21
   0   0 -13 65.7990 29.9924   5
   0   0 -13 83.4479 46.8627   7
   0   0 -13 88.0233 48.9394  28
   0   0 -14 16364.1 394.226   5
   0   0 -14 16900.2 450.893  28
   0   0 -15 73.8576 36.3498  28
   0   0 -15 97.3254 43.1756   9
   0   0 -16 367.421 64.0467   9
   0   0 -17 49.3015 25.5446   9
   0   1   0 3.87366 2.75352   3
   0  -1   0 0.20993 2.74908   3
   0  -1   1 33432.3 187.911   8
   0   1  -1 34952.9 195.126   5
   0  -1  -1 32627.9 209.050   1
   0  -1  -1 34330.5 209.671   7
   0   1   1 35388.5 223.149   1
   0   1  -1 33631.3 194.778   3
   0   1  -2 121997. 482.203   5
   0  -1  -2 121374. 524.368   7
   0   1  -3 2790.77 86.6286  25
   0   1  -3 2643.26 82.7592   7
   0   1  -3 2877.98 81.7955  22
   0  -1  -3 2703.31 84.1705   7
   0   1   3 3052.95 91.2491  27
   0  -1  -3 2908.92 68.7298  20
   0  -1  -3 2877.84 82.8051  29
   0   1  -4 56609.9 441.065  25
   0   1   4 56442.2 447.967  27
   0   1  -4 56025.8 404.798   5
   0  -1  -4 56554.7 449.899  25
   0   1  -4 55319.1 435.770   7
   0   1  -4 57910.0 293.286  20
   0  -1  -4 56577.0 419.932  29
   0  -1  -4 57171.6 347.350  20
   0  -1  -4 54941.9 432.177   7
   0   1  -4 55951.9 410.044  22
   0   1  -5 89343.2 573.835  22
   0  -1  -5 90884.0 628.982   7
   0  -1  -5 93325.4 635.940  25
   0   1  -5 87487.6 611.900   2
   0   1  -5 89716.4 583.344   5
   0   1  -5 91543.8 629.943  25
   0   1  -5 93137.7 407.601  20
   0   1  -5 88608.9 626.814   7
   0  -1  -5 91934.1 487.367  20
   0   1  -6 34720.1 386.199   5
   0   1  -6 34208.5 421.491   7
   0   1  -6 35153.0 389.798  22
   0   1  -6 35007.5 418.523  25
   0  -1  -6 35242.6 422.851  25
   0  -1  -6 34606.6 426.870   7
   0   1  -7 43412.4 510.290  25
   0   1  -7 44478.3 485.523  22
   0  -1  -7 46301.0 532.415  25
   0   1  -7 45288.6 487.657   5
   0   1  -7 45260.5 525.752   7
   0   1  -7 46602.9 545.243   2
   0  -1  -7 45867.3 542.886   7
   0   1  -8 27916.5 444.330  25
   0  -1  -8 28144.9 405.168  22
   0   1  -8 27360.2 407.089  22
   0  -1  -8 28397.1 449.197  25
   0  -1  -9 8798.30 245.429   5
   0  -1  -9 8431.82 265.728   7
   0   1  -9 8495.33 266.757   7
   0  -1  -9 8389.62 239.552  22
   0   1  -9 8583.86 250.950   5
   0  -1 -10 49326.8 682.273  25
   0   1 -10 52539.1 676.948   5
   0   1 -10 54318.1 738.203   7
   0   1 -10 51445.9 662.994  22
   0  -1  10 54949.0 688.084   8
   0  -1 -10 52772.8 648.375   5
   0  -1 -10 52386.7 717.185   7
   0  -1 -10 49528.1 621.815  22
   0   1 -11 58743.9 767.107   5
   0   1 -11 56839.2 789.427   7
   0  -1 -11 57561.1 795.635   7
   0   1 -11 56163.0 734.774  22
   0  -1 -11 57663.1 716.920   5
   0  -1 -11 55089.5 691.268  22
   0  -1 -12 2122.38 161.988   7
   0  -1 -12 2046.16 138.390  22
   0   1 -12 2066.90 151.517   5
   0  -1 -12 2062.38 159.814  28
   0   1 -12 1848.25 149.384   7
   0  -1 -12 2089.22 143.554   5
   0   1 -13 31828.1 620.763   7
   0   1 -13 31716.1 561.794  21
   0  -1 -13 32776.0 565.300   5
   0  -1 -13 32050.6 625.916  28
   0   1 -13 32507.9 590.304   5
   0   1 -14 9935.03 315.754   5
   0  -1 -14 10045.9 345.566  28
   0   1 -14 9542.48 335.703  28
   0  -1 -15 6362.75 260.004   9
   0   1 -15 6257.59 261.455  28
   0  -1 -15 6492.89 254.281  28
   0   1 -15 6196.53 255.328   9
   0   1 -16 16281.7 379.824   9
   0  -1 -16 17015.5 388.638   9
   0   1 -17 8588.92 239.005   9
   0  -1 -17 8289.24 232.393   9
   0  -2   0 17671.7 142.466   3
   0  -2  -1 7409.80 99.6202   6
   0  -2  -1 7672.48 110.640  15
   0   2  -1 7444.12 104.189   5
   0  -2  -2 1729.89 67.1130  24
   0  -2  -2 1596.62 60.6523   1
   0   2  -2 1752.85 61.6448  22
   0  -2   2 1785.13 57.8979   8
   0   2   2 1834.59 66.8988  27
   0   2  -2 1648.16 54.1219   5
   0   2  -3 139675. 639.844  22
   0  -2   3 140512. 643.545   8
   0   2  -3 137196. 672.098   7
   0  -2  -3 134717. 657.099   7
   0   2  -3 131456. 613.000   5
   0   2   3 139947. 678.103  27
   0  -2  -3 141059. 638.280  29
   0   2  -4 1861.15 75.7403  22
   0   2  -4 1784.44 72.6434   5
   0  -2  -4 1947.56 79.0979  29
   0   2  -4 1759.61 80.0276   7
   0   2   4 1961.79 85.7233  27
   0  -2  -4 1692.81 77.9695   7
   0  -2  -4 2016.85 59.8475  11
   0   2  -5 71660.9 564.217   2
   0   2   5 74016.2 582.129  27
   0  -2  -5 74016.4 541.040  29
   0   2  -5 75580.1 363.381  20
   0   2  -5 71046.3 530.454   5
   0   2  -5 71618.3 528.249  22
   0  -2  -5 70757.6 559.511   7
   0   2  -5 72877.5 573.038  25
   0   2  -5 70658.2 558.731   7
   0  -2  -6 22936.4 347.128  25
   0   2  -6 22116.7 314.106  22
   0   2  -6 22208.0 319.490   5
   0  -2  -6 21770.5 338.631   7
   0   2  -6 21554.5 333.604   2
   0   2  -6 22147.5 343.410   7
   0  -2  -7 9724.98 246.264   7
   0   2  -7 9994.11 229.001  22
   0   2  -7 9733.69 228.475   5
   0   2  -7 10145.7 254.554   2
   0   2  -7 10346.8 253.653   7
   0  -2  -7 10205.3 254.540  25
   0  -2  -8 2198.04 128.298  25
   0   2  -8 2013.84 115.462   5
   0   2  -8 2043.77 127.370   2
   0   2  -8 1997.54 114.766  22
   0  -2   8 2057.33 120.868   8
   0   2  -9 51068.2 660.591   7
   0  -2   9 50844.0 618.254   8
   0  -2  -9 51313.6 591.118   5
   0  -2  -9 52252.7 674.714   7
   0   2  -9 52226.4 638.066   5
   0   2 -10 4465.38 213.293   7
   0  -2 -10 4332.97 181.155  22
   0   2 -10 4438.95 197.790  22
   0   2 -10 4549.09 207.388   5
   0  -2 -10 4721.87 192.044   5
   0  -2  10 4365.78 192.756   8
   0  -2 -10 4405.57 208.855  25
   0  -2 -10 4427.86 206.931   7
   0   2 -11 39157.6 643.303   5
   0  -2 -11 40350.8 683.027   7
   0  -2 -11 39884.5 587.018   5
   0  -2 -11 39066.2 663.901  28
   0  -2 -11 37838.5 633.771  25
   0   2 -11 39653.9 679.908   7
   0  -2 -11 38144.8 561.905  22
   0  -2  11 38585.4 597.577   8
   0  -2 -12 1636.65 141.147  28
   0   2 -12 1597.27 136.205   5
   0   2 -12 1447.87 133.426   7
   0  -2 -12 1703.54 128.816   5
   0   2 -12 1504.23 125.545  21
   0  -2 -13 5970.53 271.184  28
   0   2 -13 5740.08 264.733   7
   0   2 -13 5989.09 248.947  21
   0   2 -13 5968.25 256.174   5
   0   2 -14 2105.43 139.069  21
   0   2 -14 2322.78 156.263   5
   0   2 -14 2228.24 167.307  28
   0  -2 -14 2118.64 155.907  28
   0  -2 -15 40372.4 648.454   9
   0   2 -15 38549.0 649.037  28
   0   2 -16 109.077 37.3799  28
   0   2 -16 127.297 40.6112   9
   0  -2 -16 113.367 36.6588   9
   0   2 -17 36748.3 496.224   9
   0  -2 -17 37058.4 490.735   9
   0  -3   0 5.44482 7.87832   3
   0  -3   0 17.9108 10.3196  19
   0   3  -1 218.592 22.2664  21
   0  -3   1 193.962 20.7815   3
   0  -3  -1 208.317 20.6165   6
   0  -3  -1 248.594 24.9651  15
   0   3  -1 237.429 21.8223   5
   0  -3  -1 228.917 18.0944   9
   0  -3  -2 108993. 553.302  15
   0   3  -2 105193. 529.081   5
   0  -3   2 105645. 536.966   8
   0  -3  -2 102481. 576.785   1
   0  -3  -2 111826. 570.798  24
   0   3  -2 109319. 548.863  21
   0  -3  -3 5109.57 119.174  28
   0  -3  -3 5160.86 129.061  24
   0  -3  -3 5125.32 98.0305  13
   0  -3  -3 4235.79 118.592   1
   0  -3   3 4595.69 113.516   8
   0   3  -3 4946.77 121.615  22
   0   3   3 5018.33 132.652  27
   0   3  -3 4407.82 112.513   5
   0   3  -4 128534. 706.317  22
   0   3  -4 125448. 734.341   7
   0  -3  -4 129126. 546.689  11
   0  -3   4 124383. 691.345   8
   0  -3  -4 126259. 739.935   7
   0  -3  -4 125923. 676.194  29
   0   3  -4 124231. 676.394   5
   0   3   4 124241. 726.916  27
   0   3  -5 17621.3 284.478   7
   0  -3  -5 18019.9 295.263   7
   0   3  -5 18033.9 275.137  22
   0   3   5 17826.8 293.917  27
   0  -3  -5 18019.7 269.786  29
   0   3  -5 17305.7 265.997   5
   0   3   6 20528.9 338.321  27
   0  -3  -6 20664.8 311.803  29
   0   3  -6 20672.3 317.081   5
   0   3  -6 20633.4 319.535  22
   0  -3   6 20083.8 314.199   8
   0   3  -6 20296.0 331.173   7
   0  -3  -6 19757.9 331.656   7
   0   3  -6 20444.6 339.900   2
   0  -3  -7 4118.18 163.974   7
   0  -3   7 4207.52 156.064   8
   0  -3  -7 4204.91 165.936  25
   0   3  -7 4034.66 164.106   7
   0   3  -7 4071.87 161.426   2
   0   3  -7 4060.95 155.745  22
   0   3  -8 79360.0 753.458   5
   0   3  -8 79492.4 797.693   2
   0  -3   8 80583.1 741.924   8
   0  -3  -8 78274.4 787.669  25
   0  -3  -8 82118.9 816.819   7
   0   3  -8 80966.8 796.591   7
   0   3  -8 79249.5 749.091  22
   0  -3  -9 324.597 60.1114   7
   0  -3   9 268.136 49.3241   8
   0   3  -9 319.881 59.1358   2
   0   3  -9 304.586 55.1806  22
   0   3  -9 328.820 60.8348   5
   0   3  -9 268.961 56.3794   7
   0  -3  -9 285.020 46.4053   5
   0  -3 -10 69423.3 723.174   5
   0  -3  10 67100.3 767.272   8
   0  -3 -10 64751.3 696.654  22
   0  -3 -10 66333.8 799.662  28
   0  -3 -10 67758.5 817.168  25
   0   3 -10 69717.1 821.745   5
   0   3 -10 67325.4 818.666   7
   0  -3 -11 29269.0 562.401  25
   0  -3 -11 29256.2 489.427   5
   0   3 -11 28957.7 534.748  21
   0   3 -11 30300.7 572.569   5
   0  -3  11 30435.9 544.051   8
   0  -3 -11 29885.5 570.278  28
   0   3 -11 30283.0 593.955   7
   0  -3 -12 1486.07 132.737  25
   0   3 -12 1502.41 131.457   5
   0  -3 -12 1528.57 138.052  28
   0   3 -12 1544.96 129.948  21
   0   3 -12 1437.67 138.557   7
   0  -3 -13 467.714 76.7415  28
   0   3 -13 506.016 76.2347  21
   0   3 -13 424.273 73.5124   7
   0  -3 -13 418.817 72.9277   9
   0   3 -13 500.743 76.8630   5
   0   3 -14 9041.15 321.209   7
   0   3 -14 8361.93 281.480  21
   0  -3 -14 9200.61 322.709   9
   0   3 -15 1005.99 105.407  28
   0  -3 -15 1177.59 112.154   9
   0   3 -15 1076.54 104.187   7
   0   3 -16 38663.4 573.445   9
   0  -3 -16 39277.6 559.336   9
   0   3 -17 2306.77 123.455   9
   0   3 -17 1999.71 103.902  28
   0  -4   0 999999. 2267.73  19
   0  -4   0 988653. 2359.67   3
   0  -4   1 40596.9 319.568   3
   0   4  -1 43592.7 343.232  21
   0  -4  -1 43398.2 311.777   6
   0  -4  -1 43390.3 267.237   9
   0  -4  -1 44596.1 347.523  15
   0  -4  -1 41669.0 319.262   3
   0   4  -2 14416.6 195.780   5
   0  -4  -2 15541.7 224.171  24
   0  -4  -2 15202.0 215.673  15
   0  -4   2 14603.4 200.966   3
   0   4  -2 15018.9 212.495  21
   0  -4  -2 14856.2 227.813   1
   0  -4  -2 14601.4 178.464   9
   0  -4  -3 79731.6 442.188  13
   0  -4  -3 78739.6 556.335  24
   0   4  -3 77660.3 518.197   5
   0  -4  -3 76923.7 573.617   1
   0  -4  -3 82120.6 499.211  28
   0   4  -3 77886.5 537.209  21
   0  -4   3 75656.9 535.950   8
   0  -4  -3 78887.1 542.407  15
   0   4   3 80035.9 571.974  27
   0  -4   4 13636.0 232.210   8
   0  -4  -4 14993.7 236.691  28
   0   4  -4 13452.0 226.788   5
   0  -4  -4 14388.6 183.579  13
   0  -4  -4 14392.5 229.911  29
   0   4   4 13817.3 251.802  27
   0   4  -4 13653.5 246.543   7
   0  -4  -5 27881.9 346.221  29
   0   4  -5 27650.8 355.778   5
   0   4  -5 27610.4 383.029   7
   0   4   5 27419.6 374.035  27
   0  -4   6 123373. 829.300   8
   0   4  -6 122523. 899.371   7
   0   4  -6 122951. 838.125   5
   0   4   6 122738. 889.264  27
   0  -4  -6 125581. 828.489  28
   0  -4  -6 126082. 807.244  29
   0   4  -7 719.716 72.5142   2
   0   4   7 751.647 75.4005  27
   0  -4  -7 708.213 66.7850  28
   0  -4   7 732.740 67.8099   8
   0   4  -8 39835.0 562.032   2
   0  -4  -8 39934.5 537.295  28
   0  -4  -8 40478.0 564.071  25
   0   4  -8 40535.8 551.359   5
   0   4  -8 40211.6 574.256   7
   0  -4   8 41303.1 541.288   8
   0  -4  -9 34728.5 476.666   5
   0   4  -9 32876.3 555.122   7
   0   4  -9 33682.0 569.743   2
   0   4  -9 34106.1 552.278   5
   0  -4   9 33440.0 530.580   8
   0  -4  -9 32840.3 539.290  25
   0   4 -10 2989.92 182.593   2
   0  -4 -10 2577.65 162.503  25
   0  -4 -10 2614.34 161.764  28
   0   4 -10 2896.55 169.564   5
   0   4 -10 2775.95 172.350   7
   0   4 -10 2583.37 158.369  21
   0  -4  10 2790.27 159.784   8
   0  -4 -11 27670.4 544.922  28
   0   4 -11 28528.1 560.045   5
   0   4 -11 28134.1 566.456   7
   0  -4  11 29114.2 541.485   8
   0   4 -11 28326.4 545.627  21
   0  -4 -11 27895.0 545.181  25
   0   4 -12 11061.5 371.040   7
   0  -4 -12 10434.6 342.267   9
   0   4 -12 10784.6 351.418   5
   0   4 -12 10872.2 345.619  21
   0  -4 -12 10302.5 337.588  25
   0   4 -13 1023.08 112.665   5
   0   4 -13 1018.61 112.964   7
   0   4 -13 844.422 94.8697  21
   0  -4 -13 1017.56 112.860   9
   0  -4  14 12464.7 340.042  19
   0   4 -14 13191.4 384.729   7
   0  -4 -15 15676.1 384.317   9
   0   4 -15 16324.9 402.444   7
   0   4 -16 184.371 44.6198  28
   0  -4 -16 180.887 41.9745   9
   0   4 -16 164.945 42.9986   9
   0   4 -17 5777.89 173.406  28
   0  -5   0 21.4365 12.8277  19
   0  -5   0 18.7365 12.2250   3
   0  -5  -1 192166. 774.625   6
   0   5  -1 191904. 847.116  21
   0  -5   1 189444. 832.054   3
   0  -5  -1 191477. 670.537   9
   0  -5  -1 188052. 803.587   3
   0  -5  -2 79291.2 584.116   1
   0   5  -2 81040.3 556.168  21
   0  -5   2 79742.5 535.447   3
   0  -5  -2 80963.4 454.761   9
   0  -5  -3 3251.91 117.076  24
   0  -5  -3 3153.29 99.6108  26
   0   5  -3 2864.44 101.901   5
   0  -5  -3 3067.59 112.503  15
   0   5  -3 2999.88 110.617  21
   0   5   3 3037.02 117.526  27
   0  -5  -3 2972.59 94.6453   9
   0  -5  -4 583.310 46.9672  28
   0  -5  -4 513.395 51.7954   1
   0   5   4 480.123 52.4155  27
   0  -5  -4 503.602 38.3568  13
   0   5  -4 434.992 47.4487  21
   0   5  -4 407.355 41.5583   5
   0  -5  -4 491.891 44.6220   9
   0  -5  -4 449.349 48.2780  24
   0  -5  -5 99669.4 683.915  28
   0   5  -5 99569.6 730.238   5
   0   5  -5 100181. 746.786  21
   0  -5  -5 98625.1 677.641  29
   0  -5   5 102015. 756.478   8
   0   5   5 99621.8 769.126  27
   0   5  -5 100582. 772.681   7
   0   5   6 3053.56 142.943  27
   0   5  -6 3076.63 135.746  21
   0  -5   6 3078.69 136.635   8
   0   5  -6 2795.48 133.998   7
   0  -5  -6 2958.24 127.105  29
   0  -5  -6 3095.67 127.956  28
   0   5  -7 109625. 924.637   2
   0  -5  -7 109520. 826.282  29
   0  -5  -7 111117. 857.005  28
   0   5  -7 108139. 877.826  21
   0   5   7 109809. 922.012  27
   0   5  -7 107792. 908.706   7
   0   5  -7 109746. 888.420   5
   0   5  -8 1692.07 122.305   2
   0   5  -8 1704.08 123.458   7
   0  -5   8 1750.57 118.566   8
   0   5  -8 1742.74 119.223   5
   0  -5  -8 1694.57 112.823  28
   0   5  -9 17177.7 411.451   7
   0  -5   9 17699.6 393.990   8
   0   5  -9 17079.2 392.047  21
   0   5  -9 17339.2 411.999   2
   0   5  -9 17450.8 400.439   5
   0  -5  -9 17444.2 398.842  25
   0   5 -10 983.680 99.8235   5
   0   5 -10 913.591 97.6657  21
   0   5 -10 938.072 104.391   7
   0  -5 -10 963.217 102.257  25
   0   5 -10 1049.18 111.524   2
   0   5 -11 88339.2 1005.03   5
   0  -5 -11 89381.1 990.322   9
   0   5 -11 86597.8 1003.71   7
   0   5 -11 88775.8 987.194  21
   0  -5 -11 88251.9 985.453  25
   0   5 -12 3931.74 208.838  21
   0   5 -12 4385.97 233.544   5
   0   5 -12 4279.23 229.953   7
   0  -5 -12 4180.06 214.026  25
   0  -5 -12 4387.44 222.517   9
   0   5 -13 48610.8 731.590  21
   0  -5  13 49465.9 740.743  19
   0  -5  14 409.853 67.9497  19
   0   5 -14 436.305 71.6519   7
   0  -5 -14 433.819 70.6666   9
   0  -5 -15 6836.14 241.685   9
   0   5 -15 6004.28 244.713  28
   0   5 -15 6569.38 243.934   7
   0   5 -16 193.652 43.5771   9
   0   5 -16 149.334 37.4947  28
   0   5 -17 8750.44 207.189  28
   0  -6   0 158016. 719.576  19
   0  -6   0 157212. 728.632   6
   0  -6   1 81050.9 559.821   3
   0  -6  -1 79646.0 550.809   3
   0  -6   1 82311.1 538.192  19
   0  -6  -1 81444.4 569.838  15
   0  -6  -1 79979.4 511.465   6
   0  -6   1 85412.3 384.639  16
   0   6  -1 76664.0 549.917  21
   0  -6  -2 17038.3 244.562   3
   0  -6  -2 17543.8 267.316  15
   0   6  -2 16636.5 260.688  21
   0  -6  -2 17013.8 205.000   9
   0  -6  -3 75991.0 655.264   1
   0  -6  -3 76176.3 595.093  15
   0  -6  -3 75788.2 503.859   9
   0  -6  -3 76556.8 611.033  24
   0   6  -3 76546.7 605.971  21
   0   6   4 17584.1 317.463  27
   0   6  -4 16646.2 287.130   5
   0  -6  -4 16880.4 253.744   9
   0  -6  -4 18065.5 262.402  26
   0  -6  -4 18094.9 306.922  24
   0  -6  -4 18431.5 247.718  13
   0   6  -4 16486.8 291.223  21
   0  -6  -4 17069.6 320.516   1
   0  -6  -5 12075.0 243.567  29
   0   6  -5 12377.5 281.996   7
   0   6  -5 12110.1 266.453  21
   0   6   5 12096.2 276.988  27
   0   6  -5 11829.1 255.505   5
   0  -6  -5 11854.9 231.485   9
   0  -6  -6 66855.3 608.513  29
   0   6  -6 65659.8 669.990  21
   0   6   6 66026.4 688.582  27
   0  -6  -6 64332.5 594.938   9
   0  -6  -7 1243.17 87.6121  29
   0   6   7 1258.22 100.309  27
   0   6  -7 1222.70 97.3987   5
   0   6  -7 1344.60 107.254   7
   0   6  -8 34161.7 540.967  21
   0   6  -8 34205.0 539.413   5
   0  -6  -8 34887.4 509.592   9
   0   6  -8 34492.7 565.297   2
   0   6  -8 34522.6 562.873   7
   0   6  -9 44119.4 652.312  21
   0  -6  -9 44649.7 618.383   9
   0  -6  -9 44528.0 650.583  25
   0   6  -9 45542.6 685.958   7
   0   6  -9 45292.6 676.419   2
   0   6  -9 45310.7 660.062   5
   0   6 -10 11687.5 348.422  21
   0   6 -10 12007.2 368.897   7
   0  -6 -10 11853.5 341.569   9
   0   6 -10 11503.4 355.758   5
   0   6 -10 11941.1 375.858   2
   0  -6 -10 11559.4 350.974  25
   0   6 -11 13151.0 396.513   7
   0  -6 -11 13330.8 380.428  25
   0   6 -11 11912.1 352.810  21
   0   6 -11 13530.8 401.387   5
   0   6 -11 13554.2 419.595   2
   0  -6 -11 13219.5 373.198   9
   0   6 -12 24819.2 532.387  21
   0  -6 -12 24775.9 517.366  25
   0   6 -12 25245.7 556.258   7
   0  -6 -12 26359.4 541.142   9
   0  -6 -13 612.272 80.1387  25
   0   6 -13 614.040 84.2598  21
   0  -6  13 596.648 85.1435  19
   0  -6  14 15756.8 386.959  19
   0   6 -14 15041.5 372.791  21
   0   6 -14 15616.9 405.795   7
   0   6 -15 13367.3 341.450   7
   0   6 -15 13183.3 338.826   9
   0   6 -15 12506.1 346.023  28
   0   6 -16 100.265 29.1995  28
   0   6 -16 166.177 40.8033   9
   0  -7   0 22.5446 13.5608   6
   0  -7   0 415.823 38.5948  19
   0  -7  -1 3603.69 126.422  15
   0  -7  -1 3414.74 108.373   6
   0  -7  -1 3440.48 121.663   3
   0  -7   1 3636.24 118.741  19
   0  -7   2 33574.5 379.339  19
   0  -7  -2 33589.8 370.935   3
   0  -7  -2 33186.2 294.956   9
   0  -7   2 35227.4 420.565   3
   0   7  -2 33211.9 397.330  21
   0  -7  -2 34634.9 407.778  15
   0  -7  -3 28420.5 383.537  24
   0  -7  -3 30369.4 438.642   1
   0  -7  -3 29494.2 386.402  15
   0   7  -3 28710.5 388.491  21
   0  -7  -3 27772.1 296.764   9
   0  -7  -3 29655.8 347.187   3
   0  -7  -4 87036.6 723.780  24
   0  -7  -4 84812.9 595.898   9
   0  -7  -4 87554.8 784.600   1
   0   7  -4 85966.9 725.964  21
   0   7   4 85763.0 745.600  27
   0   7   5 1864.36 116.792  27
   0   7  -5 1728.21 106.844  21
   0  -7  -5 1851.66 102.742  29
   0   7   6 10403.8 273.892  27
   0   7  -6 10823.7 294.132   7
   0  -7  -6 10726.7 246.982  29
   0   7  -6 11242.0 284.956   5
   0   7  -7 8927.39 280.217   7
   0  -7  -7 8857.53 237.838  29
   0   7  -7 8336.19 260.189  21
   0   7  -7 8939.76 268.585   5
   0   7  -8 31221.2 544.146   5
   0   7   8 30259.5 532.573  27
   0   7  -8 29936.6 516.044  21
   0   7  -8 30826.9 549.439   7
   0   7  -8 31358.2 561.235   2
   0   7  -9 288.460 61.1432   7
   0   7  -9 241.924 55.7341   5
   0   7  -9 264.917 58.8545   2
   0   7  -9 298.143 56.6396  21
   0  -7  -9 219.385 50.7241  25
   0  -7 -10 55125.3 761.858  25
   0   7 -10 54821.3 809.305   7
   0   7 -10 55422.6 815.064   2
   0  -7 -11 16510.9 423.737  25
   0   7 -11 16117.1 430.777  21
   0   7 -11 16555.9 454.883   7
   0   7 -12 3725.40 208.880  21
   0  -7 -12 3806.23 199.574  25
   0  -7  12 4049.57 220.224  19
   0   7 -12 3769.61 215.849   7
   0   7 -13 7173.25 293.237   7
   0   7 -13 6776.90 265.603  21
   0   7 -14 7859.21 281.721   7
   0  -7  14 7459.25 260.332  19
   0   7 -14 7010.53 248.615  21
   0   7 -15 1238.01 95.9664  21
   0   7 -15 1174.90 100.703   7
   0   7 -15 1200.70 103.380  28
   0   7 -16 30573.4 458.557  28
   0  -8   0 104669. 735.161   3
   0  -8   0 104701. 679.505  19
   0  -8  -1 48500.7 502.599  15
   0  -8  -1 48663.5 486.837   3
   0  -8   1 47505.2 460.565  19
   0  -8  -1 47342.5 436.287   6
   0  -8   1 49242.3 503.984   3
   0   8  -2 1035.25 79.7044  21
   0  -8   2 1051.75 71.8810  19
   0  -8  -2 1091.03 75.7992  15
   0  -8  -3 65295.6 627.677  24
   0  -8   3 67020.1 610.213  19
   0  -8  -3 68060.5 629.660  15
   0  -8  -3 66509.3 560.316   3
   0  -8  -3 69428.7 707.511   1
   0   8  -3 64489.4 633.556  21
   0  -8  -4 1262.27 99.0885   1
   0   8  -4 1108.86 86.9126  21
   0   8   4 1344.20 97.8388  27
   0  -8  -4 1153.81 73.1755   3
   0  -8  -4 1234.75 90.5070  24
   0   8  -5 47845.2 627.307   7
   0   8   5 47771.1 617.606  27
   0  -8  -5 47578.5 530.622  29
   0  -8  -5 46363.6 618.691   1
   0  -8  -6 12927.8 281.802  29
   0   8  -6 13407.9 346.349   7
   0   8  -7 7743.67 267.955   7
   0   8  -7 7719.15 267.076  21
   0   8   7 7911.30 268.637  27
   0   8  -8 1637.70 134.936   7
   0   8  -8 1703.68 134.556   2
   0   8  -8 1512.34 127.470  21
   0   8   8 1612.43 129.094  27
   0   8  -9 55008.8 804.679   7
   0   8  -9 52689.9 753.738  21
   0   8  -9 53450.8 786.108   2
   0  -8  -9 52948.9 741.548  25
   0   8 -10 2252.28 169.803   7
   0   8 -10 2157.53 164.786   2
   0  -8 -10 2212.33 157.138  25
   0   8 -10 2150.10 160.707  21
   0   8 -11 14915.6 444.329   2
   0   8 -11 13941.3 401.201  21
   0   8 -11 14901.6 436.399   7
   0  -8 -11 14507.9 392.587  25
   0  -8  11 14282.9 412.868  19
   0   8 -12 426.806 72.8064  21
   0  -8 -12 486.450 82.2281  25
   0  -8  12 394.773 67.2426  19
   0   8 -13 365.848 69.2972   7
   0  -8  13 381.920 67.4008  19
   0  -8 -13 189.822 43.1502  25
   0   8 -14 2392.98 142.518  21
   0  -8  14 2198.32 137.405  19
   0   8 -14 2621.63 159.750   7
   0  -8  15 18892.9 359.979  19
   0   8 -15 17772.4 369.190  28
   0   8 -16 55.0252 23.4686  28
   0  -9   0 20.4615 9.09383   6
   0  -9   0 7.67918 15.4802   3
   0  -9  -1 50165.0 527.787   3
   0  -9   1 49656.6 506.036  19
   0  -9  -1 48530.4 471.664   6
   0  -9   1 50013.1 491.953   6
   0  -9  -1 50614.1 545.822  15
   0  -9  -2 123453. 994.281   1
   0  -9  -2 121749. 884.175  15
   0  -9  -2 120439. 917.148  24
   0  -9  -2 121148. 830.624   3
   0  -9  -3 734.694 72.5370  24
   0  -9  -3 794.500 73.1968  15
   0  -9   3 772.083 71.7263  19
   0  -9  -3 835.761 67.4995   3
   0  -9  -3 836.491 84.6364   1
   0   9  -3 812.331 78.2722  21
   0  -9  -4 20629.4 380.652  24
   0  -9  -4 21962.6 442.382   1
   0   9   4 20076.2 400.517  27
   0  -9  -4 21363.9 335.144   3
   0  -9   5 29635.8 473.061  19
   0   9  -5 31453.3 538.862   7
   0  -9  -5 30902.0 530.529   1
   0   9  -6 180.463 47.9253   7
   0   9  -6 135.983 38.8312  21
   0   9   6 132.194 39.5951  27
   0   9   7 45511.4 665.356  27
   0   9  -7 46281.5 704.514   7
   0   9  -7 45273.8 662.402  21
   0   9  -8 16792.7 438.653   7
   0   9   8 16261.3 412.353  27
   0   9  -8 15855.7 404.148  21
   0  -9   9 1266.21 120.360  19
   0   9   9 1100.08 112.210  27
   0  -9  -9 1145.77 110.737  25
   0   9  -9 1170.45 115.064  21
   0   9  -9 988.616 113.938   2
   0   9  -9 1177.51 121.676   7
   0  -9  10 37905.4 668.252  19
   0   9 -10 37803.2 657.923  21
   0  -9 -10 38617.7 637.815  25
   0   9 -10 39639.9 718.184   7
   0   9 -11 38278.2 663.771  21
   0   9 -11 42751.8 758.823   2
   0   9 -11 41397.3 728.908   7
   0  -9  11 38806.8 673.968  19
   0  -9 -11 39241.9 635.738  25
   0   9 -12 250.826 58.4104   7
   0   9 -12 232.089 56.1735  21
   0   9 -13 7427.94 268.539  21
   0  -9  13 7523.37 272.250  19
   0   9 -13 8131.09 297.746   7
   0  -9 -13 7571.29 258.253  23
   0  -9  14 2842.89 152.633  19
   0   9 -14 3117.94 168.732   7
   0  -9  15 4891.74 174.160  19
   0   9 -15 4540.08 178.503  28
   0 -10   0 93661.8 797.714   3
   0 -10   0 90469.9 788.926  15
   0 -10  -1 1206.21 88.6884   3
   0 -10  -1 1222.01 88.5239  15
   0 -10   1 1295.17 88.1405  19
   0 -10  -2 17819.5 363.698  24
   0 -10   2 18003.2 330.820  19
   0 -10  -2 18563.2 330.056   3
   0 -10  -3 105.427 41.0892   1
   0 -10  -3 42.1773 20.6428   3
   0 -10  -3 139.750 39.1304  24
   0 -10   4 13999.1 326.145  19
   0 -10  -4 14793.2 379.109   1
   0  10  -4 14149.2 352.798  21
   0  10  -5 318.071 59.0787   7
   0 -10  -5 287.435 57.2444   1
   0  10  -5 309.389 52.9364  21
   0  10   5 270.352 54.1520  27
   0 -10   5 311.587 56.4686  19
   0  10   6 59603.1 763.702  27
   0 -10   6 59028.3 731.775  19
   0  10  -6 58955.8 751.619  21
   0  10  -7 113.636 43.0606   7
   0 -10   7 113.432 43.9553  19
   0  10   7 54.3535 26.0627  27
   0  10  -7 64.0526 32.7411  21
   0  10  -8 35477.1 628.589  21
   0  10   8 35974.3 627.874  27
   0 -10   8 36028.5 618.100  19
   0  10   9 149.899 45.3167  27
   0 -10  -9 103.724 41.0004  25
   0 -10   9 155.498 49.9832  19
   0  10  -9 135.608 45.2167  21
   0  10  -9 137.002 50.4934   7
   0  10 -10 3220.09 203.218   2
   0  10 -10 3382.52 209.933   7
   0 -10 -10 2994.07 176.189  25
   0 -10  10 3298.82 197.206  19
   0  10 -10 3028.41 185.458  21
   0 -10 -11 914.437 96.6351  25
   0  10 -11 896.685 102.209  21
   0  10 -11 969.773 114.457   2
   0 -10  11 914.633 105.194  19
   0  10 -12 44745.7 710.527   7
   0 -10  12 41923.0 662.558  19
   0 -10  13 3080.88 168.253  19
   0 -10 -13 3058.13 159.664  23
   0  10 -13 3487.27 188.404   7
   0 -10  14 26756.7 450.837  19
   0  10 -14 25553.8 456.080  28
   0  10 -15 49.9836 20.7810  28
   0 -11   0 31.2220 25.4239   3
   0 -11  -1 64240.5 700.696  15
   0 -11  -1 64467.8 676.571   3
   0 -11  -2 11755.8 340.454   1
   0 -11   2 11585.0 290.706  19
   0 -11  -2 11026.1 289.023  15
   0 -11  -2 11541.7 275.885   3
   0 -11   3 1834.97 118.354  19
   0  11   3 1744.48 128.695  27
   0 -11  -3 1893.34 125.870  15
   0 -11  -3 1971.46 147.254   1
   0 -11  -3 1976.99 112.305   3
   0 -11  -3 1858.13 128.333  24
   0 -11  -4 20370.3 421.684  24
   0 -11  -4 20967.8 476.847   1
   0 -11   4 19780.9 403.623  19
   0  11   4 19114.4 429.006  27
   0  11   5 17119.6 423.620  27
   0  11  -5 18469.0 456.568   7
   0 -11  -5 17610.4 440.176   1
   0 -11   5 17349.2 396.540  19
   0  11   6 2109.28 151.277  27
   0  11  -6 2316.17 160.184  21
   0  11  -6 2304.06 171.815   7
   0 -11   6 2230.89 148.581  19
   0 -11   7 43633.5 679.122  19
   0  11   7 42548.2 676.897  27
   0  11  -7 45249.3 743.569   7
   0  11  -7 43760.2 715.721  21
   0  11  -8 3967.34 213.433  21
   0  11  -8 4172.54 232.944   7
   0  11   8 3754.74 204.802  27
   0 -11   8 3907.85 210.998  19
   0  11   9 1545.58 129.390  27
   0 -11   9 1669.08 139.865  19
   0  11  -9 1740.39 152.999   2
   0  11  -9 1791.00 153.237   7
   0  11  -9 1606.77 142.836  21
   0 -11  -9 1562.36 126.559  25
   0  11 -10 30363.6 603.547  21
   0 -11 -10 28693.3 531.399  25
   0 -11  10 29058.5 572.302  19
   0  11 -10 31672.9 631.639   2
   0  11 -10 31663.1 636.785   7
   0  11 -11 246.611 59.3786   2
   0  11 -11 301.662 61.7187   7
   0 -11 -12 1961.97 135.616  23
   0  11 -12 1975.46 144.687   7
   0 -11  12 1915.46 138.234  19
   0 -11 -13 15310.4 341.540  23
   0 -11  13 15272.9 361.308  19
   0  11 -14 3943.02 160.860  28
   0 -11 -14 3852.10 142.442  23
   0 -12   0 16403.6 366.549  15
   0 -12  -1 46970.8 632.673  15
   0 -12   1 47634.6 632.945  15
   0 -12  -1 48470.5 730.108   1
   0 -12  -2 3396.48 157.537   3
   0 -12  -2 3113.94 169.787  24
   0 -12  -2 3385.51 169.190  15
   0 -12  -2 3424.93 194.834   1
   0 -12  -3 43048.5 727.253   1
   0 -12  -3 40712.0 592.155  15
   0 -12   3 41249.5 601.232  19
   0 -12  -3 39500.4 610.653  24
   0  12   3 38432.1 627.733  27
   0 -12  -4 280.800 57.7799  24
   0 -12  -4 278.304 65.1559   1
   0  12   4 336.860 62.2372  27
   0 -12   4 266.238 48.7389  19
   0  12   5 19056.9 458.833  27
   0 -12  -5 19565.1 480.672   1
   0 -12   5 18288.5 416.639  19
   0  12   6 2562.88 166.962  27
   0  12  -6 2854.66 191.995   7
   0 -12   6 2442.40 158.837  19
   0  12   7 3198.70 188.226  27
   0  12  -7 3272.42 203.819   7
   0 -12   7 2975.62 178.703  19
   0 -12   8 249.770 57.3059  19
   0  12  -8 337.873 71.8187   7
   0  12   8 313.524 57.6990  27
   0 -12   9 43387.0 690.257  19
   0  12  -9 47656.2 798.976   7
   0  12   9 41896.8 662.650  27
   0  12  -9 48328.5 797.547   2
   0 -12  -9 43752.5 658.298  25
   0  12 -10 1847.96 148.452   2
   0  12 -10 1821.73 150.259   7
   0 -12  11 4310.62 208.877  19
   0  12 -11 5115.88 250.619   2
   0  12 -11 4806.57 234.198   7
   0  12 -12 3865.06 192.661   7
   0 -12  12 3618.17 181.248  19
   0 -12 -12 3652.88 177.629  23
   0 -12 -13 820.963 76.6174  23
   0  12 -13 1030.36 94.1761   7
   0  12 -14 1630.28 93.3130  28
   0 -13   0 14.4306 19.0310  15
   0 -13  -1 1681.13 121.915  15
   0 -13  -1 1606.74 127.184  24
   0 -13   1 1515.76 115.609  15
   0 -13  -1 1770.64 149.141   1
   0 -13  -2 32900.2 569.526  24
   0 -13  -2 33120.3 546.346  15
   0  13   3 27.6741 29.8158  27
   0 -13  -3 44.0429 26.4042  24
   0 -13  -3 58.7976 31.9982   1
   0 -13  -4 34575.2 661.212   1
   0 -13  -4 33427.2 575.773  24
   0 -13   4 34989.3 588.976  19
   0  13   4 33003.9 617.389  27
   0  13   5 1236.95 119.198  27
   0 -13   5 1426.56 122.431  19
   0  13  -5 1590.87 146.649   7
   0  13  -6 142.726 46.0398   7
   0  13   6 95.0154 39.5565  27
   0 -13   6 88.5261 26.5781  19
   0  13   7 3348.36 191.680  27
   0  13  -7 3584.27 217.113   7
   0 -13   7 3405.97 193.623  19
   0  13   8 12256.6 361.008  27
   0  13  -8 13437.1 418.460   7
   0 -13   8 12339.9 368.595  19
   0  13  -9 113.539 47.3192   2
   0  13 -10 25063.4 549.916   2
   0  13 -10 24121.9 531.001   7
   0  13 -11 5597.37 251.338   2
   0  13 -11 5240.98 234.369   7
   0  13 -12 2146.22 135.655   7
   0 -13 -12 2089.97 127.801  23
   0  13 -13 57.6063 21.1258  28
   0 -13 -13 35.4786 18.5937  23
   0  13 -13 46.5927 25.2554   7
   0 -14   0 7492.61 313.591   1
   0 -14   0 6725.65 270.609  24
   0 -14  -1 10391.0 309.770  15
   0 -14  -1 10455.4 364.801   1
   0 -14  -1 10082.7 326.509  24
   0 -14  -2 5321.51 271.388   1
   0 -14  -2 5009.21 228.876  24
   0  14   2 4575.46 231.021  27
   0  14   3 20411.2 491.597  27
   0 -14  -3 20891.0 459.814  24
   0  14   4 1193.71 120.010  27
   0  14  -4 1344.04 134.245   7
   0  14  -5 4602.74 253.035   7
   0  14   5 4234.94 220.643  27
   0  14  -6 19560.6 519.170   7
   0 -14   6 18949.5 454.845  19
   0  14   7 642.575 83.6570  27
   0 -14   7 599.102 83.2521  19
   0  14  -7 652.166 95.9517   7
   0  14  -8 6820.72 298.995   2
   0  14  -8 6554.67 285.127   7
   0  14  -9 22419.9 525.178   2
   0  14  -9 21981.5 512.945   7
   0  14 -10 1230.51 119.911   2
   0  14 -10 1215.48 116.423   7
   0 -14 -11 4454.69 190.845  23
   0  14 -11 4935.79 212.907   7
   0  14 -12 8493.21 251.373   7
   0 -14 -12 7982.29 228.595  23
   0 -15   0 5.11080 30.0634   1
   0 -15   0 13.4918 15.5238  24
   0 -15  -1 72736.0 1022.87   1
   0 -15   1 70794.7 998.210   1
   0 -15  -2 559.682 76.9780  24
   0 -15  -2 512.860 88.3467   1
   0  15   2 588.219 88.8434  27
   0 -15  -3 170.807 52.9736   1
   0 -15  -3 288.644 55.6895  24
   0  15   3 226.099 55.3050  27
   0  15  -4 38.9823 32.4922   7
   0  15   4-1.45373 19.3518  27
   0 -15  -4 64.4821 26.1013   1
   0  15  -5 15190.2 456.756   7
   0  15   5 14049.3 393.392  27
   0  15   6 114.985 40.8963  27
   0  15  -7 46551.3 776.214   7
   0  15  -8 78.5537 34.0000   2
   0  15  -8 128.111 46.2804   7
   0  15  -9 2666.30 172.452   2
   0  15  -9 2606.87 167.412   7
   0 -15 -10 506.732 65.4550  23
   0  15 -10 577.361 74.5718   7
   0  15 -10 633.415 81.6918   2
   0  15 -11 4954.79 192.647   7
   0 -15 -11 4580.29 177.934  23
   0 -15 -12 771.400 62.3234  23
   0 -16   0 208.195 56.4062   1
   0 -16   0 233.122 53.9121  24
   0  16   1 18666.4 474.164  27
   0 -16   1 19394.7 454.320  24
   0 -16   2 7129.44 277.745  24
   0 -16  -2 7775.09 325.385   1
   0 -16   2 7782.71 329.142   1
   0  16   2 6814.45 281.871  27
   0 -16  -3 7502.19 311.196   1
   0  16   3 7199.18 287.040  27
   0  16   4 1890.04 144.792  27
   0  16  -5 5021.85 250.734   7
   0  16   6 10360.8 311.543  27
   0  16  -6 11456.9 363.528   7
   0  16  -7 43.5712 30.2956   7
   0  16   7 75.5041 30.4225  27
   0  16  -8 5922.59 254.084   2
   0  16  -8 5373.71 234.268   7
   0 -16  -9 13491.7 326.013  23
   0  16  -9 14449.9 358.779   7
   0  16 -10 495.701 61.3279   7
   0 -16 -10 417.876 55.7229  23
   0 -16 -11 2530.80 116.364  23
   0  17   0 4.15667 21.6981  27
   0 -17   0-30.7159 35.1798   1
   0 -17   1 2402.03 181.822   1
   0 -17  -1 2344.29 175.414   1
   0 -17  -2 19167.6 490.920   1
   0  17  -2 18021.2 468.679   7
   0 -17   2 19200.8 497.347   1
   0  17  -3 89.1660 37.7094   7
   0 -17   3 64.4032 28.3178  24
   0 -17   3 22.3830 26.9559   1
   0  17  -4 14136.5 407.406   7
   0  17   4 12577.8 344.951  27
   0  17  -5 1496.92 128.688   7
   0  17   5 1538.39 115.928  27
   0  17  -6 39.1155 32.7682   7
   0  17   6 80.5226 31.6078  27
   0  17  -7 1661.74 133.064   2
   0  17  -7 1532.44 119.303   7
   0 -17  -7 1429.78 107.002  23
   0  17  -8 5805.14 220.767   7
   0 -17  -8 5149.67 193.636  23
   0  17  -9 952.852 83.8152   7
   0 -17  -9 884.270 76.3663  23
   0 -17 -10 14613.2 269.938  23
   0  18   0 215.709 47.7192  27
   0 -18   0 310.997 62.8152   1
   0  18   1 4132.16 200.030  27
   0 -18  -1 4669.26 230.201   1
   0  18  -1 4447.88 218.382   7
   0  18  -1 4218.69 205.482  27
   0  18  -2 24.9087 18.6469  27
   0 -18   2 19.2100 22.7833   1
   0  18   2 36.9622 23.2623  27
   0  18  -2 45.9918 33.4191   7
   0  18  -3 14113.8 382.343   7
   0 -18   3 15131.6 417.929   1
   0  18   4 163.451 40.3905  27
   0 -18   4 168.765 43.3962   1
   0  18  -4 213.290 51.0114   7
   0  18   5 5963.58 203.895  27
   0  18  -5 6609.48 249.266   7
   0  18  -6 1035.27 102.615   2
   0  18  -6 862.358 86.6069   7
   0 -18   6 916.615 99.8079   1
   0  18  -7 1617.84 112.966   7
   0  18  -8 351.055 49.2294   7
   0  19   0 8.77178 12.0571  27
   0  19   0 6.55677 17.4264   7
   0 -19   0-7.42974 22.3647   1
   0  19  -1 10937.9 311.467   7
   0  19   1 10381.9 283.756  27
   0  19  -1 10083.7 283.732  27
   0  19  -2 4503.35 189.040  27
   0  19   2 4736.57 182.844  27
   0  19  -3 817.511 83.1517   7
   0 -19   3 943.916 101.234   1
   0  19  -3 659.248 71.5001  27
   0  19   3 798.496 72.1081  27
   0  19   4 4688.55 164.746  27
   0  19  -4 4474.53 178.634  27
   0  19  -4 4960.83 198.858   7
   0  19  -5 2695.82 130.887  27
   0  19  -5 2830.19 144.347   7
   0  19  -6 255.102 44.5223   7
   0  19  -6 211.172 36.6726  27
   0  19  -7 9215.96 207.634  27
   0  20   0 7360.40 202.205  27
   0  20   0 8294.94 237.479   7
   0  20  -1 197.767 38.4543   7
   0  20  -1 161.579 32.4378  27
   0  20   1 153.220 28.0037  27
   0  20   1 170.163 35.7023   7
   0  20  -2 3346.25 138.234  27
   0  20   2 3200.51 124.606  27
   0  20  -2 3607.22 151.906   7
   0  20  -3 1124.49 80.4946  27
   0  20  -3 1258.12 92.6205   7
   0  20  -4 2278.08 105.614  27
   1   0 -17 0.77387 14.0198  26
   1   0 -17 29.0139 21.3540   9
   1   0 -16 663.414 78.9841  28
   1   0 -16 804.013 91.8799   9
   1   0 -15 125.534 44.0053  28
   1   0 -15 113.936 45.3044   9
   1   0 -14 56847.1 855.074  28
   1   0 -13 126.245 53.3101  28
   1   0 -13 134.905 55.5567   9
   1   0 -12 6628.03 291.678  28
   1   0 -12 6992.39 292.804   9
   1   0 -11-1.48437 33.6298   9
   1   0 -11 4.23761 27.8309  28
   1   0 -10 9339.63 301.518  28
   1   0  -9 124.926 43.8582  28
   1   0  -8 14917.0 274.680  20
   1   0  -8 14811.1 354.294  28
   1   0  -8 14803.8 302.620   5
   1   0  -8 14740.2 304.659  23
   1   0  -7 253.574 41.4739   5
   1   0  -7 202.365 34.5684   7
   1   0  -7 234.932 41.2960  23
   1   0  -7 162.056 32.9306  20
   1   0  -7 230.885 47.5427  28
   1   0  -6 124261. 828.557  23
   1   0  -6 121608. 915.742  28
   1   0  -6 123942. 782.413  20
   1   0  -5 60.1391 28.5347  11
   1   0  -5 30.3791 27.9557  28
   1   0  -5 47.6385 19.7559  23
   1   0  -5 34.0443 10.8696  21
   1   0  -5 16.0449 5.83860  12
   1   0  -5 22.5599 13.4629   7
   1   0  -5 44.5548 26.6232   9
   1   0  -4 19399.6 211.479  12
   1   0  -4 19934.1 195.471   7
   1   0  -4 18249.8 281.926   9
   1   0  -4 17896.1 273.584  11
   1   0  -4 18671.8 275.688  23
   1   0  -4 18704.5 305.463  28
  -1   0   3 56.0088 9.80125   3
   1   0  -3 66.5167 22.8468  28
   1   0  -3 61.5117 19.1221  23
   1   0  -3 93.3716 16.2904  17
   1   0  -3 73.4469 21.3765  16
   1   0  -3 86.0113 22.2639   9
   1   0  -3 73.1098 9.88568   7
   1   0  -2 36499.8 345.669  11
  -1   0   2 39371.2 235.591   1
   1   0  -2 38364.3 370.981  28
   1   0  -2 36910.9 364.906  23
   1   0  -2 38183.1 354.661   9
   1   0  -2 38197.7 330.528  16
   1   0  -1 72.8744 21.9488  26
   1   0  -1 81.7005 25.2186  23
   1   0  -1 67.7263 23.8013   9
   1   0  -1 96.6688 19.6629   6
   1   0  -1 73.9572 25.4044  18
  -1   0   0 20166.5 180.347   7
   1   0   0 20698.4 231.976  26
   1   0   0 19102.6 254.047  18
   1   0   0 19163.9 241.272  23
   1   0   0 20287.2 231.241  13
   1   0   0 19539.5 229.982   9
  -1   0  -1 26.5308 9.80948  15
  -1   0  -1 2.62728 9.05116   7
   1   0   1 26.6041 12.5625   4
   1   0   1 11.7221 9.89930  13
   1   0   1 10.9335 14.5499  14
   1   0   1 21.9249 12.8640  27
   1   0   2 91973.7 565.348   4
  -1   0  -2 92117.7 566.717   7
   1   0   2 95394.5 585.337  27
  -1   0  -2 94694.7 586.288  29
  -1   0  -2 91987.1 524.374   2
  -1   0  -3 17.4815 14.1594  29
  -1   0  -3-1.41886 11.2709  25
  -1   0  -3 32.4098 17.6741   2
  -1   0  -3 22.8684 16.9283   7
   1   0   3 31.6291 12.5352  19
  -1   0  -4 27041.1 349.958  29
  -1   0  -4 27249.2 354.603  25
   1   0   4 26682.3 297.108  19
  -1   0  -4 27467.9 365.468   7
  -1   0  -5 2.94438 11.2847   7
  -1   0  -5 3.38029 12.2492  25
  -1   0  -5 42.5670 20.2056  29
   1   0   5 36.4875 16.4551  19
  -1   0  -6 131063. 987.712   7
   1   0   6 132687. 826.223  19
  -1   0  -7 184.256 45.0906   7
  -1   0  -7 162.231 42.5837  25
  -1   0  -8 34189.8 572.517   7
  -1   0  -8 32406.3 535.731  25
  -1   0  -9 67.3536 36.4224  22
  -1   0  -9 41.3956 30.8991   7
  -1   0  -9 17.4063 26.3060  25
  -1   0 -10 3134.00 194.064   7
  -1   0 -10 2900.00 174.147  22
  -1   0 -10 2981.18 179.812  25
  -1   0 -10 3061.41 174.545   5
  -1   0 -11 102.798 40.2023   5
  -1   0 -11 61.2075 30.1734  22
  -1   0 -11 38.7248 31.4704   7
  -1   0 -12 91522.6 1014.27  22
   1   0  12 92154.2 1098.02   8
  -1   0 -12 92586.1 1013.99   5
  -1   0 -13 79.3901 38.0476  22
   1   0  13 66.5263 32.8123   8
  -1   0 -14 35659.7 595.560   5
   1   0  14 35448.5 615.268   8
  -1   0 -15 69.7750 30.2729  21
  -1   0 -15 64.8116 32.8600   5
  -1   0 -16 1457.05 97.4623   9
   1  -1 -17 6379.69 208.435   9
   1   1 -17 6772.60 217.505   9
   1  -1 -16 19795.6 423.696   9
   1   1 -16 20189.9 431.014   9
   1   1 -16 19002.0 411.654  28
   1  -1 -16 19019.1 405.356  28
   1  -1 -15 9470.15 319.202   9
   1   1 -15 10168.9 338.899   9
   1   1 -15 9335.00 323.815  28
   1  -1 -15 9260.91 317.956  28
   1  -1 -14 4005.45 223.457  28
   1   1 -14 4335.84 236.519  28
   1  -1 -13 38470.7 707.688  28
   1  -1 -13 37992.6 690.279   9
   1   1 -13 38750.1 722.634  28
   1   1 -13 40471.7 718.620   9
   1  -1 -12 10145.5 357.362  28
   1   1 -12 10258.4 358.440   9
   1   1 -12 9474.98 348.567  28
   1  -1 -12 9795.20 345.868   9
   1  -1 -11 18595.7 467.609  28
   1  -1 -11 19305.3 474.422   9
   1  -1 -10 47137.8 710.103  28
   1   1 -10 48577.7 726.190  28
   1  -1  -9 12143.8 339.297  28
   1  -1  -9 12597.5 311.593  23
   1   1  -8 10986.3 253.038  23
   1  -1  -8 10681.4 291.381  28
   1  -1  -8 11246.3 244.624  20
   1  -1  -8 11159.2 276.312  23
   1   1  -8 11735.3 260.745   7
   1   1  -8 10916.9 233.558  20
   1   1  -7 146068. 864.904   7
   1   1  -7 145605. 884.890  20
   1  -1  -7 145693. 967.274  23
   1   1  -7 152592. 873.748  21
   1  -1  -7 145516. 841.106   7
   1  -1  -7 138422. 859.128  20
   1  -1  -7 139133. 840.501   5
   1   1  -7 140909. 905.033  23
   1  -1  -7 135218. 1000.26  28
   1   1  -6 1308.71 82.8766  23
   1  -1  -6 1418.18 83.9539  11
   1  -1  -6 1424.48 98.1326   9
   1   1  -6 1470.89 77.4528   7
   1  -1  -6 1347.43 87.2008  23
   1  -1  -6 1374.71 80.2891  20
   1  -1  -6 1498.55 72.5466   7
   1  -1  -6 1440.00 95.2850  28
   1  -1  -5 25179.2 347.221  23
   1  -1  -5 26087.8 265.402   7
   1   1  -5 25209.6 330.983  23
   1  -1  -5 24527.8 359.390   9
   1   1  -5 26523.3 287.731   7
   1  -1  -5 24038.9 335.110  11
   1   1  -5 26661.9 233.820  12
   1  -1  -5 24966.3 320.424  20
   1  -1  -5 25576.7 383.724  28
   1   1  -5 25491.5 289.935   2
   1   1  -5 27304.0 301.360  21
   1   1  -4 86661.5 463.740   7
   1   1  -4 84442.3 654.034  28
   1   1  -4 80400.3 604.046   9
   1   1  -4 84142.8 599.489  23
   1  -1  -4 83731.0 610.600  23
   1   1  -4 81008.5 581.442  11
   1  -1  -4 80863.4 625.725   9
   1   1  -4 86387.4 507.769  21
   1  -1  -4 86340.9 467.634  12
   1  -1  -4 86683.7 416.036   7
   1  -1  -4 85830.6 671.670  28
  -1  -1   4 82381.2 440.412   3
   1   1  -4 83415.3 459.804   2
   1  -1  -4 80300.4 590.763  11
   1   1  -3 1891.91 60.3714  17
   1   1  -3 2095.11 58.6471   7
   1   1  -3 1894.29 82.5213   9
   1   1  -3 1734.33 79.2830  11
   1   1  -3 1966.92 53.1501   2
   1   1  -3 1805.76 71.7741  16
   1   1  -3 1711.73 85.5908  28
   1  -1  -3 1641.81 79.0593  23
   1  -1  -3 1715.87 84.4628   9
   1  -1  -3 1573.46 77.2233  11
   1   1  -3 1743.75 78.9616  23
   1  -1  -3 1832.10 66.0117  17
  -1  -1   3 1797.62 59.4742   3
   1  -1  -3 1772.77 76.7477  16
   1  -1  -3 1876.93 69.1237  12
   1  -1  -3 1863.93 90.2810  28
   1   1  -2 25026.9 274.302   9
   1  -1  -2 24078.5 289.306  13
   1  -1  -2 24275.6 261.838  12
   1   1  -2 24768.6 258.461  16
   1  -1  -2 23964.7 303.627  28
   1  -1  -2 23867.0 266.213   6
   1  -1  -2 24992.6 256.028  17
   1  -1  -2 23253.3 283.117   9
   1   1  -2 24455.1 294.470  23
   1  -1  -2 23624.9 270.270  16
   1  -1  -2 25016.0 295.116  23
   1   1  -2 24540.7 124.485   2
  -1   1   2 25588.6 155.059   2
   1   1  -2 24196.6 276.000  11
   1   1  -2 26922.2 305.138  28
   1   1  -1 134318. 658.300  11
   1  -1  -1 135477. 478.445   8
   1   1  -1 138221. 551.169   6
   1   1  -1 136276. 631.668   9
   1   1  -1 136281. 693.903  23
   1  -1  -1 135725. 728.854  18
   1  -1  -1 135472. 696.831  13
   1  -1  -1 137938. 694.590  23
   1  -1  -1 137400. 650.389   6
   1   1  -1 138175. 715.717  18
   1  -1  -1 134815. 687.542   9
   1  -1  -1 140782. 708.891  26
   1  -1   0 3882.32 106.310  13
  -1   1   0 4171.35 76.2837   7
   1   1   0 3957.76 97.8552  11
   1   1   0 4726.72 107.331  27
   1  -1   0 3850.72 110.575   4
   1  -1   0 4120.91 111.754  23
  -1  -1   0 4314.71 106.613  24
   1  -1   0 3824.81 106.597   9
   1   1   0 3988.21 97.7199   9
   1   1   0 4490.52 100.369  26
   1  -1   0 3888.84 112.730  14
   1   1   0 3979.42 115.478  18
   1  -1   1 313327. 1174.22   4
   1  -1   1 315754. 1175.53  14
  -1   1  -1 317260. 975.273   2
  -1  -1  -1 312817. 1087.72   7
   1  -1   1 316166. 1064.69  23
   1   1   1 318548. 1164.42  14
  -1  -1  -1 320633. 1113.22  24
  -1   1  -1 321625. 1051.65  29
  -1   1  -1 317786. 1026.79   7
   1   1   1 323910. 1100.98  27
  -1  -1  -1 323640. 1054.01  15
   1  -1   2 6903.74 151.621   4
  -1   1  -2 6853.12 135.704   2
  -1   1  -2 7303.22 147.769  29
   1   1   2 7173.47 151.808   4
  -1  -1  -2 7284.08 146.216  15
   1   1   2 7282.68 151.205  14
  -1   1  -2 7254.82 150.027   7
  -1  -1  -2 6848.72 150.394   7
   1   1   2 7238.43 162.488  27
  -1   1  -2 7474.09 149.274  25
  -1   1  -3 3219.08 111.923  25
  -1   1  -3 3473.10 113.047  29
   1  -1   3 3650.95 111.578  19
  -1  -1  -3 3393.94 117.267   7
  -1  -1  -3 3289.92 117.736  29
   1   1   3 3606.58 124.779  27
  -1   1  -3 3352.81 111.205   2
  -1   1  -3 3468.00 116.938   7
  -1  -1  -4 18135.7 301.549   7
   1  -1   4 19076.7 272.363  19
   1   1   4 18846.7 307.766  27
  -1   1  -4 18438.5 290.278  25
  -1  -1  -4 18707.5 296.768  29
  -1   1  -4 18589.4 297.911   7
  -1   1  -4 18856.0 290.037  29
   1  -1   4 18755.4 258.031  12
  -1   1  -5 58625.1 580.926   7
  -1   1  -5 60367.0 588.160   2
  -1  -1  -5 58592.9 573.445  29
   1   1   5 61145.4 446.917  19
   1  -1   5 58588.3 460.626  12
  -1   1  -5 57530.3 571.682  25
  -1  -1  -5 58173.1 594.422   7
   1  -1   5 55513.1 516.324  19
  -1  -1  -5 57648.3 591.375  25
  -1  -1  -6 69.6623 26.7425  25
  -1   1  -6 71.6455 30.3584  25
  -1   1  -6 96.1466 34.4583   2
   1  -1   6 116.486 31.2875  19
  -1   1  -7 106652. 943.545   7
  -1  -1  -7 105728. 949.690   7
  -1   1  -7 100527. 879.968  25
  -1  -1  -7 102306. 903.322  25
  -1   1  -8 14318.2 373.796   7
  -1   1  -8 13314.7 330.747  22
  -1   1  -8 12944.6 335.288  25
  -1  -1  -8 13614.7 358.311   7
  -1  -1  -8 13086.7 347.185  25
  -1  -1  -9 574.247 77.0977  25
  -1   1  -9 741.075 86.9568  25
  -1   1  -9 689.279 90.9173   7
  -1   1  -9 680.072 82.8913   5
  -1  -1  -9 659.950 87.8988   7
  -1   1  -9 647.208 82.6538  22
  -1   1 -10 15314.9 394.762   5
  -1   1 -10 15225.9 431.953   7
  -1   1 -10 14994.4 390.217  22
  -1  -1 -10 14903.6 411.422  25
  -1  -1 -10 15744.8 398.164   5
  -1  -1 -10 15578.9 436.229   7
  -1  -1 -10 15068.3 393.724  22
  -1  -1 -11 23143.3 491.779   5
  -1   1 -11 22179.4 492.033  22
  -1  -1 -11 21714.3 513.393  25
  -1   1 -11 22076.3 538.044   7
  -1  -1 -11 22513.4 494.765  22
  -1   1 -11 22820.4 491.649   5
  -1  -1 -11 24087.5 572.596   7
   1  -1  11 23818.0 554.861   8
  -1   1 -12 4839.74 253.257   7
   1  -1  12 4900.74 254.459   8
  -1  -1 -12 4850.99 228.968   5
  -1  -1 -12 4633.61 223.449  22
  -1   1 -12 4935.81 237.763  22
  -1   1 -12 4969.26 238.305   5
   1   1  13 15988.2 434.107   8
  -1  -1 -13 16000.8 406.472  22
  -1   1 -13 16299.2 423.213  22
   1  -1  13 16180.8 437.417   8
   1  -1  14 306.550 61.0560   8
  -1  -1 -14 320.960 59.8611   5
  -1   1 -14 424.628 71.7702   5
  -1   1 -14 331.708 58.8282  21
   1   1  14 340.783 63.6642   8
  -1   1 -15 2566.25 139.783  21
  -1  -1 -15 2490.62 135.944   5
  -1   1 -15 2562.61 142.479   5
  -1  -1 -16 11484.7 268.641   9
  -1   1 -16 11006.5 268.258   9
   1  -2 -17 15180.6 317.062   9
   1   2 -17 14391.7 301.035  28
   1   2 -16 150.082 43.2778  28
   1   2 -16 199.053 51.0272   9
   1  -2 -16 151.993 49.0208   9
   1  -2 -16 104.938 38.2868  26
   1   2 -15 39604.7 661.991   9
   1   2 -15 37873.1 661.320  28
   1  -2 -15 38587.2 643.471   9
   1   2 -14 4337.64 236.584  28
   1  -2 -14 4135.90 224.714  28
   1   2 -13 4279.39 237.918  28
   1  -2 -13 4163.20 227.194   9
   1   2 -13 4048.87 227.127   9
   1  -2 -13 4211.26 231.510  28
   1  -2 -12 6935.36 293.258  28
   1   2 -12 6682.57 284.372   9
   1   2 -12 5804.37 265.482  28
   1  -2 -12 6383.49 278.097   9
   1  -2 -11 24592.5 526.455   9
   1   2 -11 24378.2 545.969  28
   1  -2 -11 24646.7 540.897  28
   1  -2 -10 373.622 67.9405  28
   1  -2 -10 462.045 81.8972   9
   1  -2 -10 457.035 67.0740  23
   1  -2  -9 137483. 1167.27  28
   1   2  -9 140598. 1027.88   7
   1   2  -8 10161.1 252.911  21
   1  -2  -8 9486.32 265.117  23
   1  -2  -8 10251.1 299.692   9
   1  -2  -8 8965.11 274.525  28
   1   2  -8 9469.14 240.443   7
   1   2  -8 9044.47 216.099  20
   1  -2  -8 9469.74 232.389  20
   1   2  -7 142.881 29.8397   7
   1   2  -7 129.944 30.5718  21
   1  -2  -7 60.3341 34.8654  28
   1  -2  -7 93.1268 27.7209  25
   1   2  -7 154.917 32.0774   2
   1   2  -7 109.812 27.5288  23
   1  -2  -7 91.7237 32.8785  23
   1  -2  -7 85.7950 22.2864  20
   1   2  -6 21939.0 307.757   7
   1  -2  -6 20945.4 327.119  11
   1   2  -6 21595.7 323.328  23
   1  -2  -6 21665.0 284.521  25
   1  -2  -6 21260.1 351.290  23
   1   2  -6 22661.8 319.471  21
   1  -2  -6 20471.1 313.203  20
   1  -2  -6 21283.7 375.915  28
   1  -2  -6 21541.1 370.686   9
   1   2  -6 21801.5 311.785   2
   1  -2  -5 180041. 970.806  11
   1   2  -5 183412. 852.975   7
   1  -2  -5 180866. 1074.43  28
   1   2  -5 185247. 950.889  23
   1  -2  -5 182609. 1020.45  23
   1  -2  -5 176794. 1038.29   9
   1  -2  -5 186759. 790.996  25
   1  -2  -5 179399. 923.077  20
   1   2  -5 182646. 848.907   2
   1   2  -5 186298. 889.590  21
   1   2  -4 1005.64 54.4148   7
   1   2  -4 1018.62 58.0464  21
   1  -2  -4 1098.47 71.1449  23
   1   2  -4 978.942 50.8264   2
   1  -2  -4 897.613 68.1744  11
   1  -2  -4 978.939 72.4028   9
  -1   2   4 771.316 21.3651   8
  -1  -2   4 934.360 49.7698   3
   1   2  -4 1042.71 67.6979  23
   1  -2  -4 1063.93 78.8509  28
   1  -2  -4 888.298 60.5180  20
   1  -2  -3 205345. 923.456  16
  -1  -2   3 206173. 812.865   3
   1  -2  -3 206404. 964.840  23
   1   2  -3 208896. 980.099  28
   1   2  -3 205438. 940.843  23
   1  -2  -3 206426. 979.503  13
   1  -2  -3 201459. 914.807  20
   1  -2  -3 202492. 999.049   9
   1   2  -3 210556. 902.883   9
   1  -2  -3 203854. 1010.09  28
   1  -2  -3 212470. 824.212  12
   1  -2  -3 206514. 826.605  17
   1  -2  -2 128.953 19.9020  17
  -1  -2   2 93.6825 17.5033   3
   1   2  -2 109.449 24.4753  28
   1  -2  -2 104.263 25.3723  26
   1  -2  -2 119.424 20.4699  12
   1   2  -2 124.526 24.6422  23
   1  -2  -2 146.943 26.5279   9
   1  -2  -2 128.260 26.3345  13
   1   2  -2 159.647 21.5602   9
   1  -2  -2 111.649 22.1233  16
   1  -2  -2 126.659 23.0844  23
   1   2  -2 157.408 20.8137  16
   1  -2  -2 83.9692 18.7498  20
   1  -2  -2 136.061 23.6960   6
   1  -2  -2 113.289 22.0470  18
   1  -2  -1 54341.5 282.249   1
   1  -2  -1 54785.0 437.524  23
   1  -2  -1 53386.7 420.044  17
   1   2  -1 57232.3 383.859  28
   1   2  -1 55192.3 434.792  18
   1  -2  -1 56117.7 443.141  18
   1  -2  -1 53745.0 408.709  12
   1   2  -1 53286.2 391.309  11
   1  -2  -1 55023.2 454.328  26
   1  -2  -1 52804.9 431.915  14
   1  -2  -1 53762.3 306.920   8
  -1   2   1 55893.8 242.056   7
   1  -2  -1 53645.8 400.894  20
   1  -2  -1 50831.6 418.925  13
   1   2  -1 54944.5 357.621   9
   1  -2  -1 52047.5 423.809   6
   1  -2  -1 53645.0 437.559   9
   1  -2   0 67405.7 492.647   9
  -1  -2   0 71054.4 369.839   1
   1   2   0 72677.3 303.129   6
  -1   2   0 71979.5 365.844   7
   1  -2   0 71525.0 507.474  14
   1  -2   0 69060.3 475.617  12
   1   2   0 73320.1 472.996  27
   1  -2   0 72886.1 478.559  23
   1  -2   0 70379.2 433.086  20
   1   2   0 71652.4 419.702  11
   1  -2   0 69823.0 504.058   4
   1   2   0 72253.7 489.022  18
   1  -2   0 69617.4 408.825   8
   1   2   1 855205. 2271.98  27
  -1  -2  -1 848455. 2210.38  15
   1  -2   1 863468. 2004.16  20
  -1   2  -2 38257.7 339.481  25
  -1  -2  -2 37839.2 365.723  15
   1  -2   2 37280.0 352.232  12
   1   2   2 37267.9 341.473  14
   1   2   2 37513.2 382.443  27
  -1  -2  -2 37062.2 384.274  24
  -1   2  -2 37129.0 349.668   7
   1  -2   2 38224.8 374.348  19
   1   2   2 37611.7 346.891   4
   1  -2   3 89113.8 566.796  12
  -1   2  -3 87171.3 613.541   7
  -1   2  -3 89474.1 591.087  25
  -1   2  -3 87770.7 599.620   2
   1  -2   3 87878.8 590.887  19
   1   2   3 87798.4 517.110   4
   1   2   3 89268.5 652.536  27
  -1   2  -4 11841.6 228.693  25
   1  -2   4 11959.5 229.794  19
  -1  -2  -4 11776.6 248.096   7
   1  -2   4 11915.7 202.984  12
  -1   2  -4 11755.4 241.430   7
   1   2   4 12106.4 254.121  27
  -1  -2  -4 11919.3 246.109  29
  -1   2  -5 25697.4 374.527  25
  -1   2  -5 26939.9 401.430   7
  -1  -2  -5 25876.2 391.667  29
   1   2   5 25779.9 407.112  27
  -1  -2  -5 26675.0 409.610   7
  -1   2  -5 26843.3 391.659   2
   1  -2   5 26162.3 365.509  19
   1  -2   5 26768.0 308.274  12
  -1  -2  -6 10868.9 268.782  29
  -1  -2  -6 10806.6 279.011  25
  -1   2  -6 10198.6 256.093  25
  -1   2  -6 11273.6 276.871   2
  -1  -2  -7 14079.3 334.263  25
  -1   2  -7 13432.3 318.165  25
  -1  -2  -7 15139.9 357.692   7
  -1   2  -7 15840.1 361.687   2
  -1   2  -7 15142.9 348.887   7
  -1   2  -8 12781.5 345.751   7
  -1  -2  -8 12272.6 344.118   7
  -1   2  -8 11938.7 316.621  22
  -1   2  -8 11911.2 321.447  25
  -1   2  -8 12629.7 323.637   5
  -1  -2  -8 11934.2 331.143  25
  -1   2  -9 96052.3 950.283   5
  -1  -2  -9 96359.2 1022.05  25
  -1  -2  -9 99103.5 1060.80   7
  -1   2  -9 93701.1 947.061  22
  -1   2  -9 99579.7 1067.48   7
   1  -2  10 83.5197 37.0926   8
  -1   2 -10 98.9259 40.5792   7
  -1   2 -10 120.275 45.9162   5
  -1  -2 -10 115.648 48.0928   7
  -1  -2 -10 93.6536 45.8136  25
  -1   2 -10 67.2721 34.2073  22
  -1  -2 -11 29084.6 602.405  25
  -1   2 -11 30106.7 581.951   5
  -1  -2 -11 30275.0 555.979   5
  -1   2 -11 29715.3 622.425   7
  -1  -2 -11 29587.7 560.665  22
  -1   2 -11 30308.0 590.879  22
  -1  -2 -12 15100.5 398.123   5
   1  -2  12 14400.7 423.909   8
  -1   2 -12 15137.1 423.459  22
  -1  -2 -12 14497.3 426.614  25
  -1  -2 -12 14205.0 378.092  22
  -1   2 -12 14834.4 417.798   5
  -1   2 -12 14882.7 444.980   7
  -1  -2 -13 313.336 57.2628   5
  -1  -2 -13 262.578 52.7406  22
   1  -2  13 277.438 59.5363   8
   1   2  13 341.483 69.3987   8
  -1  -2 -14 2536.84 148.410  22
  -1   2 -14 2628.87 158.833  21
  -1   2 -14 2740.42 165.200   5
   1  -2  14 2738.60 174.033   8
   1   2  14 2674.67 167.443   8
  -1  -2 -14 2637.42 152.639   5
  -1   2 -15 18137.5 382.707   5
  -1   2 -15 16837.0 354.730  21
  -1  -2 -15 17509.3 364.405   9
  -1   2 -16 539.020 62.7275   9
   1   3 -17 213.198 40.9508   9
   1  -3 -17 140.985 33.6894   9
   1   3 -17 142.411 32.6304  28
   1  -3 -16 44772.1 616.597   9
   1   3 -16 44893.1 622.630   9
   1   3 -15 1979.32 150.705  28
   1   3 -15 2234.29 156.613   9
   1  -3 -15 2058.95 147.564   9
   1  -3 -14 13069.3 383.930  28
   1   3 -14 13694.3 421.485  28
   1  -3 -13 7241.29 299.370  28
   1   3 -13 7542.71 308.131   9
   1  -3 -13 6842.81 286.094   9
   1   3 -13 7314.99 310.536  28
   1  -3 -12 16511.5 448.552  28
   1   3 -12 15818.7 453.781  28
   1   3 -12 16106.4 443.214   9
   1  -3 -12 16260.8 437.459   9
   1  -3 -11 113.041 40.5731  23
   1  -3 -11 118.235 49.1388  28
   1  -3 -11 104.884 45.7031   9
   1  -3 -10 127113. 1187.60  28
   1   3 -10 128834. 1061.68   7
   1  -3 -10 126644. 1126.15  23
   1  -3  -9 1097.61 104.721  28
   1   3  -9 1009.51 90.0893   7
   1  -3  -9 1052.90 101.309   9
   1  -3  -9 1119.96 91.4608  20
   1   3  -8 48949.2 579.962   2
   1   3  -8 48197.3 573.896  21
   1  -3  -8 47038.3 625.335   9
   1  -3  -8 46778.6 626.743  23
   1   3  -7 20828.6 342.159   7
   1  -3  -7 20681.3 341.397  11
   1   3  -7 20759.8 349.995  21
   1  -3  -7 20260.9 386.802  23
   1   3  -7 20632.7 339.220   2
   1  -3  -7 20459.9 340.231  20
   1  -3  -7 20262.1 392.007  28
   1  -3  -6 7221.49 167.299  25
   1   3  -6 7171.66 181.605   7
   1  -3  -6 6996.91 218.472  28
   1  -3  -6 7010.01 213.446   9
   1   3  -6 6765.28 173.827  23
   1  -3  -6 7021.79 211.964  23
   1   3  -6 7340.77 190.566  21
   1  -3  -6 6848.22 182.280  20
   1  -3  -6 6869.86 189.774  11
   1   3  -5 2186.63 92.1424   2
   1  -3  -5 2144.12 113.866  28
   1   3  -5 2359.05 97.4901   7
   1   3  -5 2200.79 95.6198  23
   1   3  -5 2278.73 99.4842  21
   1  -3  -5 2083.57 112.650   9
   1  -3  -5 2195.78 99.0815  20
   1  -3  -5 2028.08 102.403  11
   1  -3  -5 2423.32 86.8090  25
   1  -3  -4 167272. 917.234  13
  -1  -3   4 164870. 780.549   3
   1  -3  -4 166586. 966.771   9
   1   3  -4 166204. 846.853  21
   1   3  -4 164765. 842.257  23
   1  -3  -4 166180. 969.007  28
   1  -3  -4 165363. 865.191  20
   1  -3  -3 418.777 57.4717  16
   1   3  -3 166.416 26.7332  23
   1  -3  -3 332.855 51.1761   6
   1  -3  -3 188.313 37.2363  23
   1  -3  -3 277.947 50.9737   9
   1  -3  -3 147.174 29.9575  14
   1  -3  -3 189.784 31.5680  20
  -1  -3   3 141.656 26.5350   3
   1  -3  -3 134.631 39.5087  13
   1   3  -3 149.997 23.0776   9
   1   3  -2 129655. 546.726  16
   1  -3  -2 130562. 709.855  16
   1   3  -2 132165. 597.303   9
   1  -3  -2 128647. 694.507  14
  -1  -3   2 125130. 671.742   3
   1  -3  -2 127416. 701.692   4
   1  -3  -2 125244. 774.841  26
   1  -3  -2 127113. 670.605  20
   1  -3  -2 126691. 722.496   6
   1  -3  -2 125878. 732.223  23
  -1   3   2 128754. 360.434   3
   1  -3  -2 125647. 747.200   9
   1  -3  -2 128157. 597.048   1
   1  -3  -2 125638. 745.463  13
   1  -3  -2 131366. 718.692  18
   1   3  -2 135872. 681.172  28
   1  -3  -2 130274. 665.555  17
   1  -3  -1 1152.54 64.2230  14
   1  -3  -1 949.983 64.0796  26
   1  -3  -1 1108.67 62.7751  23
   1  -3  -1 1134.20 62.5427   4
   1  -3  -1 1041.12 59.0531  12
   1   3  -1 1111.72 45.2075  16
   1   3  -1 1090.12 44.7797   9
   1  -3  -1 1011.49 61.6336   6
   1  -3  -1 951.910 53.7281  20
   1  -3  -1 1092.40 64.6039   9
   1  -3  -1 964.733 62.0041  18
   1   3  -1 933.670 59.7932  18
   1  -3  -1 952.099 58.2506  17
  -1   3   0 52159.1 346.604   7
   1  -3   0 50449.2 428.806   4
   1  -3   0 51909.1 408.079  23
   1   3   0 51445.5 408.719  18
   1  -3   0 51165.7 371.266  20
   1  -3   0 50399.3 437.831   9
   1  -3   0 51803.4 411.691  12
   1  -3   0 50199.3 374.131   8
   1   3   1 215693. 1003.33  27
  -1  -3  -1 213095. 880.301   1
  -1   3  -1 221579. 848.709  22
  -1  -3  -1 217500. 1006.70  24
   1  -3   1 215656. 921.913  12
  -1   3  -1 213679. 857.431   7
   1  -3   1 217529. 778.475  20
   1  -3   1 220702. 863.444  23
   1  -3   1 212170. 900.972   8
  -1  -3  -2 208339. 994.808  15
   1   3   2 213925. 877.355  14
  -1   3  -2 208854. 931.490   7
   1   3   2 212378. 885.794   4
   1  -3   2 217935. 800.494  23
  -1  -3  -2 210669. 1037.80  24
   1   3   2 210227. 1053.49  27
  -1   3  -2 212544. 916.457  22
   1  -3   2 208350. 991.220  19
   1  -3   2 220119. 726.523  20
   1  -3   2 209667. 919.546  12
   1  -3   2 207217. 973.971   8
   1   3   3 6925.48 137.059   4
  -1   3  -3 6183.41 159.220   7
  -1  -3  -3 6422.79 169.339  15
  -1  -3  -3 6304.24 179.273  24
   1  -3   3 6394.65 151.328  12
   1   3   3 6229.29 173.807  27
  -1   3  -3 6479.93 163.310  22
   1  -3   3 6278.63 162.099  19
  -1   3  -4 106186. 757.122   7
   1   3   4 106893. 796.473  27
  -1   3  -4 105534. 723.248  22
   1  -3   4 107189. 740.842  19
  -1   3  -5 14334.0 293.065   7
  -1  -3  -5 14472.4 311.085   7
  -1  -3  -5 13672.5 287.598  29
  -1   3  -5 14773.6 295.715   2
  -1   3  -5 14012.2 277.122  22
   1   3   5 14464.1 310.154  27
   1  -3   5 14316.4 284.796  19
   1   3   6 348.972 52.3849  27
   1  -3   6 292.431 45.3549  19
  -1   3  -6 328.829 49.7903   2
  -1  -3  -6 358.051 54.2775  29
  -1   3  -6 303.213 44.8906  22
  -1   3  -7 28865.8 457.686   5
  -1   3  -7 28695.7 490.412   7
  -1   3  -7 29531.9 493.222   2
  -1  -3  -7 29350.9 512.659   7
  -1  -3  -8 28669.7 542.630   7
  -1   3  -8 27093.4 510.889   7
   1  -3   8 29591.4 541.332   8
  -1   3  -8 28515.4 532.369   2
  -1   3  -8 27530.6 475.566   5
  -1   3  -8 25672.7 456.659  22
  -1  -3  -8 26595.2 510.638  25
   1  -3   8 23680.5 440.326  19
  -1   3  -9 5032.21 219.718   5
  -1   3  -9 4870.42 229.476   7
  -1  -3  -9 4936.32 231.894  25
  -1   3  -9 4694.45 213.892  22
   1  -3   9 4594.59 201.121  19
   1  -3   9 4881.58 229.105   8
  -1   3 -10 93830.7 1003.73   5
  -1   3 -10 96486.4 1104.50   7
  -1   3 -10 92219.9 1019.00  22
   1  -3  10 89771.7 914.915  19
   1  -3  10 97450.2 1083.25   8
  -1  -3 -10 92952.9 1063.40  25
  -1   3 -11 3077.07 185.924   5
  -1  -3 -11 2668.82 185.883  25
  -1   3 -11 3075.69 193.269  22
  -1  -3 -11 2684.52 170.111  22
  -1   3 -11 2926.54 197.334   7
  -1  -3 -11 2933.02 174.286   5
  -1  -3 -12 339.682 74.0171  25
  -1  -3 -12 415.160 67.6185   5
  -1  -3 -12 327.670 66.2832  22
   1  -3  12 345.412 69.9651   8
  -1   3 -12 319.649 67.6644   7
  -1   3 -12 520.451 86.3590   5
  -1  -3 -13 8452.71 282.722   5
  -1  -3 -13 8249.34 279.049  22
   1  -3  13 8633.02 321.256   8
  -1   3 -13 8495.46 305.475  21
  -1   3 -13 8562.53 313.076   5
  -1   3 -14 15009.0 413.756   7
  -1  -3 -14 14047.2 337.794  22
  -1  -3 -14 13674.8 343.515   9
  -1   3 -14 14461.6 378.139   5
  -1  -3 -14 14058.9 341.403   5
  -1   3 -14 13702.1 362.069  21
   1   3  14 15306.2 394.939   8
  -1   3 -15 73.4887 30.1938   5
  -1  -3 -15 109.023 35.6367   9
  -1   3 -15 89.6175 30.2453  21
  -1   3 -16 26835.3 415.438   9
   1   4 -17 8696.00 225.709  28
   1   4 -16 1290.53 105.014   9
   1  -4 -16 1160.89 98.7447   9
   1   4 -16 1106.89 98.7713  28
   1   4 -15 10887.7 346.848  28
   1  -4 -15 11268.9 340.240   9
   1   4 -15 11586.3 344.401   9
   1  -4 -15 10616.9 312.420  26
   1   4 -14 30283.2 623.399  28
   1  -4 -14 29215.8 577.507   9
   1  -4 -13 163.243 53.8894  28
   1   4 -13 151.763 57.5820  28
   1   4 -13 146.846 51.9376   9
   1  -4 -13 133.261 47.8576   9
   1   4 -12 9871.07 365.110  28
   1  -4 -12 9268.19 328.737   9
   1   4 -12 9759.50 347.230   9
   1  -4 -12 9007.48 331.793  28
   1  -4 -11 10176.1 348.753  28
   1  -4 -11 9724.65 333.044   9
   1  -4 -11 10451.7 345.108  23
   1  -4 -10 16140.6 417.500  28
   1   4 -10 17702.3 394.677   7
   1  -4 -10 17666.8 431.744  23
   1  -4 -10 16906.8 418.060   9
   1   4 -10 16693.0 381.676  21
   1   4  -9 39221.6 561.661   7
   1  -4  -9 37383.4 599.300  28
   1  -4  -9 36758.2 591.446   9
   1  -4  -9 37809.0 612.580  23
   1   4  -9 38985.9 568.707   2
   1   4  -8 44460.9 567.096  21
   1  -4  -8 46075.7 536.989  11
   1   4  -8 45794.1 569.307   2
   1   4  -7 887.558 73.8683   7
   1  -4  -7 919.438 77.7858  20
   1  -4  -7 896.082 83.4215  28
   1   4  -7 897.792 73.5728   2
   1  -4  -7 1031.15 81.2277  11
   1  -4  -7 848.658 84.2801   9
   1   4  -7 917.992 77.0023  21
   1   4  -6 73300.3 623.643   7
   1  -4  -6 73887.8 711.798   9
   1  -4  -6 72601.8 648.323  11
   1  -4  -6 74481.2 647.570  20
   1  -4  -6 72482.5 712.546  28
   1   4  -6 74004.2 641.386  21
   1  -4  -5 25174.4 305.270  14
   1  -4  -5 23831.5 378.589   9
   1   4  -5 22537.6 328.763  21
   1  -4  -5 23985.8 350.344  20
   1   4  -5 24435.1 337.684   7
   1  -4  -5 22917.6 370.580  28
   1  -4  -4 11317.6 200.795  14
   1   4  -4 10740.1 221.284  21
   1  -4  -4 10833.2 246.174   9
   1  -4  -4 11054.7 198.248   4
   1  -4  -4 10885.3 236.264  13
   1  -4  -4 10423.0 217.646  20
   1  -4  -3 62123.0 477.141   1
   1   4  -3 67582.0 452.586   9
   1  -4  -3 67285.4 573.256  13
   1  -4  -3 65515.3 554.970   6
   1  -4  -3 65040.0 561.750   9
   1  -4  -3 66981.7 487.569   4
   1  -4  -3 66106.1 517.695  18
   1  -4  -3 64052.5 509.802  20
   1  -4  -3 67611.8 490.605  14
  -1  -4   3 63760.4 504.343   3
   1  -4  -3 63973.9 523.389  16
   1  -4  -3 66064.0 582.879  26
   1  -4  -2 19374.3 247.963   1
   1  -4  -2 18477.3 270.436  16
   1  -4  -2 20737.7 268.611  14
  -1  -4   2 18901.3 267.935   3
   1  -4  -2 19286.4 289.584  13
   1  -4  -2 20102.0 268.621  18
   1  -4  -2 19698.1 300.077  26
   1   4  -2 19627.4 203.669   9
   1  -4  -2 18657.7 283.624   6
   1  -4  -2 20494.4 266.359   4
   1  -4  -2 19733.5 294.878   9
   1  -4  -2 19253.1 258.602  20
   1  -4  -1 1616.42 84.7588  26
   1  -4  -1 1494.57 80.4459   6
   1  -4  -1 1655.53 79.3836  23
   1  -4  -1 1663.77 77.9326   4
   1  -4  -1 1680.91 74.4673  20
   1   4  -1 1696.81 47.2314   9
   1  -4  -1 1633.49 82.6315   9
   1   4  -1 1700.33 78.7172  18
   1  -4  -1 1626.05 79.0339  17
   1  -4   0 115383. 616.601  20
   1  -4   0 116252. 652.126  23
   1  -4   0 116813. 680.318  17
   1  -4   1 37917.4 381.084  17
  -1   4  -1 36416.3 350.171   7
   1  -4   1 36194.9 370.217   8
  -1   4  -1 39260.0 345.150  22
   1   4   1 37161.6 409.051  27
  -1   4  -1 38764.6 310.876   5
   1  -4   1 36684.6 313.545  20
  -1  -4  -1 35010.4 353.726   1
   1  -4   1 38744.5 339.339  23
  -1   4  -2 27469.0 298.804   5
  -1   4  -2 25887.7 316.724   7
   1   4   2 27901.4 377.906  27
   1  -4   2 27034.4 350.996  19
  -1  -4  -2 26099.8 369.229  24
  -1  -4  -2 26280.3 349.614  15
   1   4   2 28436.2 294.469  14
  -1   4  -2 27180.2 311.562  22
  -1  -4  -2 25870.1 325.997   1
   1  -4   2 29109.5 269.456  23
  -1   4  -3 13833.6 250.898   7
  -1   4  -3 15144.4 243.423   5
   1   4   3 15076.2 293.532  27
  -1  -4  -3 13888.5 281.218  24
  -1  -4  -3 14448.6 264.557  15
  -1   4  -3 14317.3 247.747  22
   1  -4   3 14303.5 260.168  19
   1  -4   3 13937.5 268.975   8
   1   4   3 14966.6 194.213   4
  -1   4  -4 38659.9 454.710   7
  -1   4  -4 40490.8 435.836   5
   1  -4   4 39264.0 473.443   8
  -1   4  -4 39044.5 441.226  22
   1  -4   4 39625.0 461.556  19
  -1   4  -5 9881.23 228.882   5
  -1  -4  -5 9954.87 253.561  29
   1   4   5 9549.33 265.033  27
  -1   4  -5 9850.10 251.730   2
  -1   4  -5 9685.65 232.853  22
  -1   4  -5 9383.30 245.545   7
   1  -4   5 10067.7 249.797  19
   1  -4   5 10127.1 256.118   8
  -1   4  -6 65282.6 648.301   5
  -1  -4  -6 65459.5 693.566  29
  -1   4  -6 62847.3 689.386   7
   1   4   6 64486.4 736.407  27
   1  -4   6 64857.0 684.455  19
  -1   4  -6 62847.1 654.955  22
  -1   4  -6 66421.5 704.138   2
   1  -4   6 65734.9 702.890   8
  -1   4  -7 9853.59 291.528   2
  -1   4  -7 9678.56 288.475   7
  -1   4  -7 9681.45 267.946   5
   1  -4   7 9667.30 287.111   8
  -1   4  -8 24092.1 488.305   7
  -1  -4  -8 23717.6 462.107  29
  -1  -4  -8 23672.1 489.481  25
  -1   4  -8 22610.9 450.985  22
  -1   4  -8 23298.2 442.296   5
   1  -4   8 24514.4 491.065   8
  -1   4  -8 24003.6 493.513   2
  -1   4  -9 22960.2 472.784   5
  -1   4  -9 22163.6 497.990   7
   1  -4   9 20871.5 442.742  19
  -1  -4  -9 22585.9 503.702  25
  -1   4  -9 24005.4 523.670   2
   1  -4   9 22765.9 496.806   8
  -1   4  -9 22385.7 478.015  22
  -1   4 -10 2272.04 156.813   5
  -1   4 -10 2134.38 156.807  22
  -1   4 -10 2172.02 166.441   7
   1  -4  10 2220.83 162.842   8
   1  -4  10 2054.11 142.471  19
  -1  -4 -10 2163.33 162.970  25
  -1   4 -11 307.845 67.8894   7
  -1  -4 -11 358.204 62.0899  22
  -1  -4 -11 289.898 60.8003   5
   1  -4  11 243.401 48.7552  19
  -1   4 -11 326.247 69.8570   5
  -1  -4 -12 67855.1 817.472   5
  -1  -4 -12 68902.6 840.366  22
  -1  -4 -12 69216.9 931.678  25
   1  -4  12 70539.8 949.731   8
  -1   4 -12 69186.6 950.592   7
  -1   4 -12 71283.9 940.829   5
  -1  -4 -13 156.077 41.5521   5
  -1   4 -13 154.031 46.8508   7
  -1   4 -13 176.574 46.7131  21
  -1  -4 -13 167.728 50.0771  25
  -1   4 -13 119.462 40.2563   5
  -1   4 -14 21557.5 449.848  21
  -1   4 -14 22354.8 469.043   5
  -1   4 -14 22406.2 492.146   7
  -1   4 -15 4453.94 180.406  21
  -1   4 -15 4135.20 176.194  28
  -1   4 -16 1162.34 86.6604   9
   1   5 -17 8786.42 214.849  28
   1   5 -16 916.311 85.6001  28
   1  -5 -16 945.007 85.1756   9
   1   5 -15 13894.3 384.935  28
   1  -5 -15 13948.2 359.972   9
   1   5 -15 14595.6 372.518   9
   1   5 -14 383.834 71.6288   9
   1  -5 -14 487.284 78.6798   9
   1   5 -13 44174.4 730.123   9
   1  -5 -13 43693.1 712.963   9
   1   5 -13 41756.4 721.728  28
   1   5 -12 97.5936 49.5689  28
   1  -5 -12 71.1245 36.3554  28
   1  -5 -12 42.7127 21.4113  23
   1  -5 -12 88.9363 43.3123   9
   1   5 -12 92.3121 45.0232   9
   1  -5 -11 10285.3 339.565   9
   1  -5 -11 10824.8 355.852  23
   1   5 -11 10567.6 320.648   7
   1   5 -11 10069.7 313.601  21
   1  -5 -11 10430.3 349.180  28
   1   5 -10 27103.7 506.597   7
   1   5 -10 27652.3 518.460   2
   1  -5 -10 27357.8 557.499  23
   1   5 -10 25419.1 492.116  21
   1  -5 -10 25288.7 513.662   9
   1  -5 -10 25596.8 525.625  28
   1  -5  -9 7663.13 273.457  28
   1   5  -9 8256.43 271.083   2
   1  -5  -9 8231.97 292.956  23
   1   5  -9 8077.71 260.941   7
   1  -5  -9 7670.04 269.136   9
   1   5  -9 7678.78 258.936  21
   1   5  -8 159.296 41.7095   7
   1   5  -8 176.347 41.6135   2
   1  -5  -8 155.468 47.5217   9
   1   5  -7 95708.2 820.772  21
   1   5  -7 99769.7 818.392   2
   1  -5  -7 98042.7 796.610  11
   1  -5  -7 95620.4 871.245   9
   1  -5  -7 92813.5 865.386  28
   1  -5  -6 108.708 30.8232  28
   1  -5  -6 94.8948 28.9500  11
   1   5  -6 120.953 30.7161  21
   1   5  -6 100.040 34.5085   7
   1  -5  -6 144.781 39.4428  20
   1   5  -5 53599.0 532.101   7
   1  -5  -5 53945.7 594.405   9
   1  -5  -5 53052.7 561.511  13
   1   5  -5 51163.5 528.189  21
   1  -5  -5 51254.8 520.805  20
   1  -5  -5 54258.1 593.527  26
  -1  -5   4 1493.99 84.7441   3
   1  -5  -4 1556.71 95.1997  26
   1  -5  -4 1666.35 74.2795  14
   1  -5  -4 1625.51 72.4026   4
   1  -5  -4 1600.96 97.7042  13
   1  -5  -4 1448.06 91.5573   9
   1  -5  -4 1511.84 85.6422  20
   1  -5  -4 1521.54 82.0082  18
   1  -5  -3 12478.9 259.637  26
   1  -5  -3 12867.7 234.623  16
   1  -5  -3 12907.0 254.039  13
   1  -5  -3 12953.9 256.026   6
   1  -5  -3 13513.3 211.834   4
   1   5  -3 13405.8 187.933   9
   1  -5  -3 12779.3 253.386   9
   1  -5  -3 12905.8 237.623  20
   1  -5  -3 13035.9 238.037   1
   1  -5  -3 13370.1 229.711  18
   1  -5  -2 16628.1 283.762   9
   1  -5  -2 16135.7 250.561  20
   1  -5  -2 16105.3 260.580  16
   1  -5  -2 15561.0 275.698  26
   1  -5  -2 17007.0 238.239   4
   1  -5  -2 16048.0 277.846   6
   1   5  -2 16922.1 163.743   9
   1  -5  -2 16511.6 251.807   1
   1  -5  -1 64678.1 563.683   6
   1  -5  -1 64192.2 493.480  20
   1  -5  -1 64816.2 556.318   9
   1  -5  -1 65454.1 520.049  17
   1  -5   0 295.468 38.1646  17
   1  -5   0 311.035 37.6986  20
  -1   5   0 350.022 32.4317  21
   1  -5   0 273.899 34.2826  23
  -1   5   0 361.083 27.5698   5
   1  -5   1 175060. 799.070  23
  -1   5  -1 176028. 745.152   5
  -1  -5  -2 32.3345 15.8815  15
   1   5   2 43.0286 22.4935  27
   1  -5   2 21.4628 8.46710   8
  -1   5  -2 36.5566 16.9954   7
  -1   5  -2 42.9864 16.3496   5
  -1  -5  -2 30.7694 19.4335  24
  -1   5  -2 16.9543 12.0015  22
   1   5   2 32.1885 12.4202  14
   1  -5   2 32.6987 20.0284  19
   1  -5   2 13.8852 16.8114  17
   1  -5   3 1225.64 95.3133  17
  -1   5  -3 443.145 69.7503   7
  -1   5  -3 1095.68 111.161   5
  -1  -5  -3 1129.72 76.1428   1
  -1  -5  -3 283.649 41.8350  24
  -1  -5  -3 304.991 46.7644  15
  -1   5  -3 693.512 101.533  22
   1   5   3 312.802 47.4889  27
   1  -5   3 840.156 106.029  19
   1  -5   3 871.542 100.755   8
   1  -5   4 13633.1 250.379  17
   1   5   4 12813.2 300.588  27
  -1   5  -4 12928.1 275.119   7
  -1  -5  -4 13480.9 286.965  15
  -1   5  -4 13375.5 268.768  22
   1  -5   4 13477.3 285.139  19
  -1  -5  -4 13728.6 303.616  24
   1  -5   4 13170.5 282.084   8
  -1   5  -4 13543.4 256.094   5
  -1  -5  -5 52681.0 618.260  29
   1   5   5 51708.5 636.336  27
  -1   5  -5 53141.9 579.436  22
   1  -5   5 55147.7 525.435  17
   1  -5   5 56225.3 632.630  19
   1  -5   5 52698.0 605.685   8
  -1  -5  -6 756.001 75.0070  29
  -1   5  -6 863.106 75.9214   5
  -1   5  -6 825.021 81.1400   7
  -1   5  -6 839.844 83.7370   2
  -1   5  -6 782.054 77.2237  22
   1  -5   6 830.859 84.7531   8
  -1  -5  -7 103700. 945.405  29
  -1   5  -7 104101. 973.986   2
  -1   5  -7 103288. 978.143   7
   1   5   7 103334. 1027.76  27
  -1   5  -7 103804. 911.657   5
  -1   5  -7 104635. 938.087  22
   1  -5   7 101842. 955.443  19
   1  -5   7 103613. 982.261   8
  -1   5  -8 426.221 66.6229   5
  -1  -5  -8 493.372 76.2048  25
  -1   5  -8 389.648 62.1561  22
  -1   5  -8 461.558 73.5711   7
  -1  -5  -8 509.789 75.3218  29
   1  -5   8 398.996 65.0815  19
  -1   5  -8 413.586 67.7536   2
   1  -5   8 485.538 70.8593   8
  -1   5  -9 355.315 68.4163   2
  -1   5  -9 246.199 52.9338   5
  -1  -5  -9 288.919 63.7903  25
  -1   5  -9 217.470 59.2509   7
   1  -5   9 177.221 48.4049  19
  -1   5  -9 255.846 59.5247  22
   1  -5   9 267.742 54.8425   8
  -1   5 -10 1018.74 115.280   7
   1  -5  10 1006.75 113.828   8
  -1  -5 -10 999.351 114.140  25
   1  -5  10 922.363 98.3010  19
  -1   5 -10 1128.66 116.343   5
  -1   5 -11 26516.7 594.156   7
  -1  -5 -11 25910.7 575.980  25
   1  -5  11 24815.6 511.287  19
   1  -5  11 25907.1 576.252   8
  -1   5 -11 26831.8 574.674   5
  -1  -5 -12 11619.6 331.939  22
  -1   5 -12 12024.6 398.584   7
  -1   5 -12 12029.2 376.035  21
  -1  -5 -12 12319.1 389.459  25
   1  -5  12 12765.4 405.361   8
  -1   5 -12 12037.0 377.449   5
  -1  -5 -13 12724.7 321.924   5
  -1   5 -13 13400.1 382.300   5
  -1   5 -13 13488.7 399.969   7
  -1   5 -14 4231.43 209.275   7
  -1   5 -14 4117.44 189.428  21
  -1   5 -14 4476.05 207.692   5
  -1   5 -15 5313.76 197.669  28
  -1   5 -15 5093.66 186.915  21
   1   6 -17 556.283 52.0878  28
   1   6 -16 215.498 40.6082  28
   1  -6 -16 235.166 43.4637   9
  -1  -6  16 278.133 46.4554  19
   1   6 -15 12703.3 357.374  28
   1  -6 -15 12587.9 325.175   9
   1   6 -14 25452.8 516.405   9
   1  -6 -14 24281.1 497.928   9
   1   6 -13 286.114 66.1033  28
   1  -6 -13 260.958 57.2518  23
   1  -6 -13 293.035 57.6495  26
   1  -6 -12 23362.0 520.365  23
   1   6 -12 23395.0 528.699   9
   1   6 -12 22394.2 488.654  21
   1  -6 -12 23351.2 527.593   9
   1  -6 -12 23612.2 523.170  26
   1   6 -11 1184.56 112.042   7
   1  -6 -11 1195.76 123.063  23
   1   6 -11 1061.29 105.682  21
   1  -6 -11 1067.38 112.590   9
   1  -6 -11 1241.99 123.489  26
   1   6 -10 779.908 89.5766  21
   1   6 -10 976.281 103.426   2
   1  -6 -10 1153.75 121.622  23
   1   6 -10 943.256 99.3625   7
   1  -6 -10 888.072 104.728   9
   1   6  -9 7174.63 253.537   7
   1  -6  -9 7077.50 263.040   9
   1   6  -9 7123.79 254.247   2
   1   6  -9 6794.74 245.497  21
   1  -6  -9 7445.15 287.620  23
   1   6  -8 30900.1 496.963   7
   1   6  -8 30620.9 490.797   2
   1  -6  -8 30761.5 526.069   9
   1  -6  -7 2677.35 133.648  11
   1  -6  -7 2331.18 136.892   9
   1   6  -7 2308.74 128.279   7
   1   6  -7 2413.06 131.334   2
   1   6  -6 67973.1 679.105  21
   1  -6  -6 70578.3 736.250  26
   1  -6  -5 44992.9 552.699  26
   1   6  -5 44455.2 528.181  21
   1  -6  -5 45429.9 519.856  20
   1  -6  -5 45528.8 526.536  13
   1  -6  -4 2453.33 114.281   1
   1  -6  -4 2644.24 125.329  13
   1  -6  -4 2392.43 119.635   9
   1  -6  -4 2605.12 124.306  20
   1  -6  -4 2599.40 127.448  26
  -1  -6   4 2590.77 116.458   3
   1  -6  -3 21395.6 316.799  16
   1  -6  -3 20775.7 336.173  26
  -1   6   3 22090.6 286.708  27
   1  -6  -3 21754.7 349.141   6
   1  -6  -3 21248.3 341.777   9
   1  -6  -3 21441.2 326.437  20
   1  -6  -3 21974.1 281.584  18
   1  -6  -3 20969.5 341.157  13
  -1  -6   3 21427.5 333.235   3
   1  -6  -2 18760.8 287.479  16
   1  -6  -2 19166.7 316.909  26
   1  -6  -2 19059.2 314.939   6
  -1  -6   2 19964.1 325.228   3
   1  -6  -2 19379.1 319.136   9
   1  -6  -1 125.784 25.8926  16
  -1  -6   1 150.948 32.0069   3
   1  -6  -1 115.687 25.2575   6
   1  -6  -1 138.399 30.7198   9
   1   6  -1 138.748 24.6958  18
  -1   6   0 138788. 700.380  21
  -1  -6   0 135710. 877.732   3
  -1   6  -1 121594. 712.693  21
  -1   6  -1 121094. 640.879   5
  -1   6  -2 20382.8 322.450   7
  -1   6  -2 22290.4 318.641  21
   1   6   2 21923.2 373.202  27
  -1  -6  -2 21980.6 356.471   1
  -1  -6  -2 21397.4 372.404  24
  -1  -6  -2 21031.3 340.952  15
   1  -6   2 21624.9 352.224  19
  -1   6  -2 22731.2 296.680   5
   1  -6   2 22279.4 314.855  17
  -1   6  -3 6370.91 189.686   7
   1   6   3 6625.65 215.963  27
  -1  -6  -3 6521.17 196.524   1
  -1  -6  -3 6654.33 202.279  15
  -1  -6  -3 6625.70 212.101  24
   1  -6   3 6494.43 200.355  19
   1  -6   3 7125.18 209.587   8
  -1   6  -3 6860.16 175.849   5
   1  -6   3 6741.41 175.856  17
  -1  -6  -4 16998.0 336.376  15
   1   6   4 16970.5 363.633  27
   1  -6   4 17324.6 343.152  19
   1  -6   4 17030.6 342.729   8
  -1  -6  -4 16994.3 354.017  24
   1  -6   4 17100.4 282.196  17
  -1   6  -4 16569.5 294.218   5
  -1   6  -5 16224.9 340.996   7
   1   6   5 16320.6 361.392  27
  -1   6  -5 17599.2 345.115  22
  -1  -6  -5 17430.3 364.679  29
   1  -6   5 17278.1 364.929   8
   1  -6   5 17677.1 291.958  17
  -1   6  -6 66996.2 758.093   7
  -1   6  -6 68982.5 709.292   5
   1   6   7 3759.54 199.529  27
  -1   6  -7 3833.54 189.774   7
  -1   6  -7 3855.30 191.110   2
  -1  -6  -7 3553.45 177.699  29
   1  -6   7 3820.20 192.770  19
   1  -6   7 3770.12 193.056   8
  -1   6  -7 3734.40 175.986   5
  -1  -6  -8 25804.4 498.767  29
   1   6   8 26187.0 545.522  27
  -1   6  -8 25177.0 513.793   2
  -1   6  -8 25314.1 522.551   7
   1  -6   8 25223.8 501.858  19
   1  -6   8 26516.4 533.725   8
  -1   6  -8 26844.1 504.359   5
  -1   6  -9 20294.0 494.334   7
   1  -6   9 20422.0 493.491   8
  -1   6  -9 20707.4 472.332   5
  -1  -6  -9 20502.9 493.592  25
  -1   6  -9 20568.3 502.571   2
  -1   6 -10 2054.65 155.262  21
  -1   6 -10 2178.73 166.264   7
  -1   6 -10 2214.84 173.807   2
   1  -6  10 1893.79 142.565  19
  -1   6 -10 2221.78 161.368   5
  -1  -6 -10 2079.94 162.459  25
  -1  -6 -11 11413.3 379.638  25
  -1   6 -11 10937.0 374.888   7
  -1   6 -11 11270.7 367.157  21
   1  -6  11 10413.7 339.000  19
  -1   6 -11 10981.4 364.460   5
  -1  -6 -12 33712.5 630.104  25
  -1   6 -12 33488.4 622.790  21
  -1   6 -13 203.400 52.4919   5
  -1   6 -13 207.156 51.0464   7
  -1   6 -14 9824.23 311.346   7
  -1   6 -14 9196.37 283.853  21
  -1   6 -15 3785.42 161.844  28
  -1   6 -15 3778.48 154.077  21
  -1  -7  16 36142.1 450.655  19
   1   7 -16 33911.9 466.624  28
   1   7 -15 264.541 52.2341  28
   1  -7 -15 297.070 51.8362   9
  -1  -7  15 314.576 52.8003  19
   1   7 -14 11055.0 351.745  28
   1  -7 -14 11154.0 322.774   9
   1   7 -13 3542.09 204.468  28
   1  -7 -13 3667.58 196.953   9
   1  -7 -12 8144.99 309.933  23
   1  -7 -12 7962.67 290.250  26
   1  -7 -12 7794.68 297.570   9
   1   7 -11 32767.8 590.091   7
   1  -7 -11 34374.3 654.074  23
   1   7 -11 32037.4 598.525  21
   1  -7 -11 33068.0 602.354  26
   1  -7 -11 33379.3 618.126   9
   1   7 -10 112288. 1082.78   7
   1   7 -10 116384. 1128.81   2
   1  -7 -10 113086. 1126.08   9
   1  -7 -10 115154. 1199.08  23
   1  -7 -10 110653. 1102.35  26
   1   7 -10 107273. 1093.82  21
   1  -7  -9 6276.40 253.550  26
   1  -7  -9 6433.53 256.976   9
   1   7  -9 6160.75 244.768  21
   1   7  -9 6336.68 244.671   2
   1   7  -9 6327.77 248.806   7
   1   7  -8 37666.5 578.127   7
   1   7  -8 37917.5 574.952   2
   1  -7  -8 36392.6 583.391  26
   1   7  -8 35627.6 564.431  21
   1  -7  -8 36833.1 592.742   9
   1   7  -7 19996.8 407.743  21
   1  -7  -7 19488.6 406.501   9
   1   7  -6 10739.2 283.005   7
   1  -7  -6 9990.66 272.472  26
   1  -7  -6 10209.3 276.687   9
   1  -7  -5 11159.7 273.392  13
   1  -7  -5 11307.2 283.660  26
   1  -7  -4 93132.4 784.978   9
   1  -7  -4 96555.0 797.041  13
  -1  -7   4 96898.4 782.872   3
   1  -7  -4 94054.4 785.483   1
  -1  -7   3 766.906 67.1342   3
   1  -7  -3 838.167 74.2470   1
   1  -7  -3 799.582 74.7177  26
   1  -7  -3 812.338 71.0708  13
   1  -7  -3 752.012 69.5930   6
   1  -7  -3 811.595 69.9032   9
   1  -7  -2 95919.9 686.237  16
   1  -7  -2 95356.3 766.862   6
   1  -7  -2 95121.2 739.339   1
   1  -7  -2 94189.1 736.985   9
   1  -7  -1 88145.2 725.464   6
  -1  -7   1 89659.8 734.549   3
   1  -7   0 1288.21 77.8143  23
  -1   7   0 1098.34 62.3254  21
  -1  -7   0 1128.52 83.9981   3
  -1   7  -1 293.702 35.6348  21
  -1  -7  -1 306.205 45.4437   1
  -1  -7  -1 319.519 46.3705  15
  -1  -7  -2 137668. 1008.39  24
  -1  -7  -2 140624. 992.641   1
   1   7   2 138357. 1008.43  27
  -1   7  -2 137420. 855.625  21
   1  -7   2 136250. 948.009  19
  -1   7  -2 139889. 794.887   5
   1  -7   2 141633. 858.483  17
   1   7   3 28977.4 471.184  27
  -1  -7  -3 28682.1 468.005  24
  -1  -7  -3 28101.7 442.007  15
  -1   7  -3 28649.6 406.678  21
   1  -7   3 28140.6 438.918  19
  -1  -7  -3 29098.8 450.356   1
  -1   7  -3 29304.4 386.536   5
   1  -7   3 29132.1 376.232  17
   1   7   4 43720.8 627.138  27
   1  -7   4 44997.2 474.223  17
  -1  -7  -4 44367.6 600.278  24
  -1   7  -4 44778.9 543.173  21
  -1   7  -5 5752.55 216.879   7
  -1   7  -5 6068.81 203.600   5
  -1   7  -6 343.003 59.9613  21
  -1   7  -6 304.774 55.4547   7
   1   7   6 279.321 57.8617  27
  -1  -7  -6 329.886 54.3742  29
   1  -7   6 514.080 84.5092  19
   1  -7   6 329.420 59.7297   8
  -1   7  -6 344.374 53.6116   5
  -1   7  -7 1408.54 125.381   2
  -1   7  -7 1554.94 122.355  21
  -1   7  -7 1354.40 122.243   7
  -1  -7  -7 1333.07 114.345  29
   1   7   7 1322.25 124.012  27
   1  -7   7 1555.72 135.410  19
   1  -7   7 1622.27 132.467   8
  -1   7  -7 1426.00 117.705   5
  -1   7  -8 34599.8 621.431   7
  -1   7  -8 35104.7 601.544  21
   1   7   8 35841.8 652.437  27
  -1  -7  -8 34310.8 579.689  29
  -1   7  -8 34253.8 618.459   2
   1  -7   8 34695.1 613.489  19
  -1   7  -8 35672.7 604.089   5
  -1   7  -9 55.1318 34.6168   5
  -1  -7  -9 67.3553 40.5089  29
  -1   7  -9 70.2959 41.3307   2
  -1  -7  -9 75.9548 37.0324  25
  -1   7  -9 53.1223 40.5684   7
  -1   7  -9 59.3141 37.3520  21
   1  -7   9 42.7825 33.6146  19
  -1  -7 -10 53178.9 821.258  25
  -1   7 -10 50665.6 799.186   7
  -1   7 -10 52586.0 788.286  21
  -1   7 -10 52079.1 783.156   5
  -1   7 -11 9772.91 339.843  21
  -1  -7 -11 10057.4 353.347  25
  -1   7 -11 9461.93 349.467   7
   1  -7  11 9157.89 324.798  19
  -1   7 -11 9773.35 340.051   5
  -1   7 -12 1076.73 119.534   7
  -1   7 -12 1049.56 114.926   5
  -1  -7 -12 956.434 106.696  25
  -1   7 -12 850.067 95.3868  21
  -1   7 -13 2302.84 159.490   7
  -1  -7 -13 2218.20 146.862  25
  -1   7 -13 2190.15 148.174  21
  -1   7 -14 4520.95 188.650  21
  -1   7 -14 5182.08 220.711   7
  -1   7 -15 1436.73 97.3837  28
  -1   7 -15 1419.26 90.3257  21
   1   8 -16 1181.37 80.6154  28
  -1  -8  16 1228.03 78.4084  19
  -1  -8  15 23079.5 408.700  19
   1   8 -15 22285.0 421.635  28
   1   8 -14 3036.90 177.674  28
   1  -8 -14 2713.12 146.794  23
   1  -8 -14 3096.53 161.149   9
  -1  -8  14 2851.53 165.401  19
   1  -8 -13 128.086 40.4938   9
   1   8 -12 1231.09 126.726  28
   1  -8 -12 1097.75 113.148  23
   1   8 -11 26981.9 541.861   7
   1  -8 -11 27366.4 587.706  23
   1  -8 -11 25936.1 532.561   9
   1   8 -10 14259.1 388.692   7
   1  -8 -10 14608.7 426.165  23
   1  -8 -10 13859.7 382.169   9
   1   8 -10 14462.1 391.632   2
   1  -8 -10 13872.9 375.669  26
   1  -8  -9 88446.7 947.695   9
   1   8  -9 88543.1 949.529   7
   1   8  -9 89313.6 940.787   2
   1   8  -8 15695.9 387.300   7
   1   8  -8 15865.1 382.746   2
   1  -8  -8 14711.7 368.730   9
   1  -8  -8 15400.0 376.994  26
   1   8  -7 2143.68 137.341   7
   1  -8  -7 2138.80 136.835   9
   1  -8  -7 1950.90 131.177  26
   1   8  -6 6468.09 234.268   7
   1  -8  -6 6180.06 218.293   9
   1  -8  -5 36736.8 516.882  26
   1  -8  -5 38604.9 534.670   9
   1  -8  -4 5643.66 194.879  26
  -1  -8   4 6402.77 209.826   3
   1  -8  -4 5966.84 207.031  13
   1  -8  -4 6080.69 211.862   1
  -1  -8   3 94447.8 803.244   3
   1  -8  -3 93749.2 827.521   1
   1  -8  -2 2796.50 118.436  16
   1  -8  -2 2716.26 135.097   1
   1  -8  -2 2736.30 127.408   9
  -1  -8   2 2728.56 135.895   3
   1  -8  -1 46018.7 477.413  16
  -1  -8   1 47283.7 565.690   3
   1  -8   0 21296.1 322.756  16
  -1  -8   0 22299.9 381.551   3
  -1  -8  -1 28544.5 449.673  15
  -1  -8  -1 29919.2 451.511   3
  -1   8  -1 28204.9 367.531  21
  -1  -8  -1 29443.0 451.845   1
  -1  -8  -2 620.194 68.3478   3
   1   8   2 480.662 64.8638  27
  -1   8  -2 520.710 53.7468  21
  -1  -8  -2 495.463 64.8685  24
  -1  -8  -2 581.859 68.3220   1
   1   8   3 116483. 1008.69  27
  -1   8  -3 117957. 824.611   5
  -1  -8  -3 118854. 987.897   1
  -1  -8  -4 8264.21 258.668  15
  -1   8  -4 8263.75 241.404  21
  -1   8  -4 8399.19 260.102   7
   1  -8   4 8534.95 266.208  19
  -1  -8  -4 8158.30 258.796   1
  -1   8  -5 15907.0 369.869   7
  -1   8  -5 16042.1 355.669  21
  -1   8  -5 16520.6 345.698   5
   1   8   5 16516.3 405.468  27
  -1   8  -6 5143.80 221.490   7
   1   8   6 5164.34 235.881  27
  -1  -8  -6 4977.45 213.759  29
  -1   8  -6 5031.91 213.263  21
  -1   8  -6 5193.27 206.739   5
   1   8   7 7199.41 292.345  27
  -1  -8  -7 6950.73 255.285  29
  -1   8  -7 6980.57 276.771   2
  -1   8  -7 7072.28 265.224  21
  -1   8  -7 7119.94 276.793   7
  -1   8  -7 6996.33 255.149   5
   1   8   8 2549.95 177.699  27
  -1   8  -8 2495.50 173.205   7
  -1   8  -8 2320.72 167.507   2
  -1   8  -8 2552.19 164.980  21
  -1  -8  -8 2457.66 156.229  29
   1  -8   8 2710.96 177.869  19
  -1   8  -8 2493.41 161.020   5
  -1   8  -9 51775.6 775.829  21
  -1  -8  -9 54561.1 828.463  25
  -1   8  -9 53428.6 828.945   7
  -1  -8  -9 52432.1 738.482  29
   1  -8   9 52808.0 797.463  19
  -1   8  -9 52736.6 763.083   5
  -1   8  -9 53298.0 828.422   2
  -1   8 -10 913.295 115.311   2
  -1   8 -10 873.162 107.210   7
  -1  -8 -10 829.002 106.018  25
  -1   8 -10 758.634 95.0770  21
  -1   8 -10 869.988 103.104   5
   1  -8  10 732.583 95.2209  19
  -1   8 -11 20837.6 481.141  21
   1  -8  11 21802.4 505.030  19
  -1   8 -12 11711.7 376.825   7
  -1   8 -13 4387.90 199.401  21
  -1   8 -13 4803.13 222.288   7
  -1  -8 -13 4473.64 198.041  25
  -1   8 -14 5289.33 212.319   7
  -1   8 -14 4698.20 184.785  21
  -1   8 -15 19420.5 340.295  28
  -1   8 -15 20715.4 333.769  21
   1   9 -15 7339.44 221.302  28
  -1  -9  15 7359.11 215.116  19
   1   9 -14 1104.02 100.634  28
  -1  -9  14 1099.31 96.5866  19
   1  -9 -14 976.279 86.4422  23
   1   9 -13 24544.2 515.518  28
   1  -9 -13 24635.9 494.957  23
  -1  -9  13 24654.8 498.257  19
   1   9 -12 2680.32 179.736  28
   1  -9 -12 2813.72 181.131  23
   1   9 -11 4821.49 227.875   7
   1  -9 -11 4797.51 244.179  23
   1  -9 -10 1110.56 122.021  23
   1   9 -10 1095.14 111.826   7
   1   9  -9 5030.89 231.066   7
   1   9  -9 5016.10 227.245   2
   1  -9  -9 5160.90 226.688   9
   1   9  -8 9040.44 304.474   7
   1  -9  -8 9019.30 290.624   9
   1   9  -8 9166.24 300.349   2
   1   9  -7 44788.3 665.445   7
   1  -9  -7 43532.2 623.849   9
   1   9  -6 3979.98 192.328   7
   1  -9  -6 3619.79 169.970  26
   1  -9  -6 3893.08 177.213   9
   1  -9  -5 19955.9 399.235  13
   1  -9  -5 20924.3 399.684   9
   1  -9  -4 20992.2 419.247   1
  -1  -9   4 22201.4 420.930   3
  -1  -9   3 1478.11 113.749   3
   1  -9  -3 1726.57 118.102   1
   1  -9  -2 930.459 83.3186   6
   1  -9  -2 1077.20 90.3508   1
  -1  -9   2 1013.88 90.5702   3
   1  -9  -1 14430.6 274.525  16
  -1  -9   1 14652.2 329.537   3
   1  -9   0 1376.76 84.8690  16
   1  -9   0 1313.66 96.7058   6
  -1  -9   0 1534.69 106.886   3
  -1  -9  -1 122312. 1006.90   1
  -1  -9  -1 119571. 966.320   3
  -1  -9  -2 21406.0 413.868  15
  -1  -9  -2 22414.4 417.448   3
  -1  -9  -2 22069.5 434.737   1
  -1   9  -3 650.129 75.9442   7
  -1  -9  -3 617.922 74.6588  15
   1   9   3 663.686 82.6632  27
   1  -9   3 607.717 70.1069  19
  -1  -9  -3 761.908 77.8074   3
  -1  -9  -3 631.262 77.9074  24
  -1   9  -3 616.864 65.5874  21
  -1  -9  -3 647.656 76.0598   1
  -1   9  -4 33873.3 552.788   7
  -1  -9  -4 33837.2 549.443  15
   1   9   4 34452.0 597.985  27
  -1  -9  -4 34466.7 575.439  24
  -1  -9  -4 34210.5 566.210   1
   1  -9   4 33103.7 537.957  19
   1   9   5 36918.2 631.408  27
  -1   9  -5 34594.8 572.131   7
  -1   9  -5 34890.2 544.697  21
  -1   9  -5 37540.6 543.741   5
   1  -9   5 37197.2 608.552  19
  -1   9  -6 1561.79 126.826   7
   1   9   6 1426.18 128.771  27
  -1   9  -6 1433.51 114.941  21
  -1  -9  -6 1473.06 121.176  29
  -1   9  -6 1406.79 112.768   5
   1  -9   6 1572.07 132.228  19
  -1   9  -7 41076.4 700.242   2
  -1  -9  -7 39150.2 620.041  29
   1   9   7 40217.9 710.595  27
  -1   9  -7 39372.2 677.063   7
   1  -9   7 41956.4 705.276  19
  -1   9  -7 37238.3 600.442  21
  -1   9  -7 40792.0 637.416   5
   1   9   8 15845.3 449.949  27
  -1   9  -8 14732.5 392.073  21
  -1  -9  -8 15448.6 392.782  29
  -1   9  -8 15834.3 450.099   2
  -1   9  -8 16201.0 415.053   5
  -1   9  -8 15443.0 437.533   7
   1  -9   8 16141.4 440.008  19
  -1  -9  -9 6973.43 265.051  29
  -1   9  -9 6599.33 292.910   7
  -1   9  -9 6503.74 270.000  21
  -1  -9  -9 6946.45 296.025  25
  -1   9  -9 6748.75 275.905   5
   1  -9   9 6656.07 287.277  19
  -1   9 -10 12233.4 409.758   2
  -1   9 -10 11503.7 385.393   7
  -1   9 -10 11647.3 369.796  21
  -1  -9 -10 11874.5 377.781  25
   1  -9  10 11545.3 376.617  19
  -1   9 -11 20805.6 505.461   7
  -1  -9 -11 21402.0 491.989  25
  -1   9 -11 20502.9 475.401  21
  -1   9 -12 9563.72 331.114   7
  -1  -9 -12 8964.54 295.446  25
  -1   9 -12 8719.61 292.539  21
  -1  -9 -13 16986.7 365.605  25
  -1   9 -13 17146.1 378.974  21
  -1   9 -14 7909.62 248.020   7
  -1   9 -14 6547.23 204.654  21
  -1   9 -15 1282.53 79.0410  28
  -1 -10  15 96.0172 25.8050  19
   1 -10 -14 21084.4 374.821  23
  -1 -10  14 22429.1 408.824  19
   1  10 -14 21854.3 403.966  28
   1  10 -13 66.8363 34.8014  28
   1 -10 -13 69.8334 36.4271  23
  -1 -10  13 58.1733 37.8057  19
   1  10 -12 19213.5 442.237  28
  -1 -10  12 21118.5 469.081  19
   1  10 -11 2269.71 163.986  28
   1 -10 -11 2465.68 175.829  23
   1  10 -10 1588.41 133.753   7
   1 -10 -10 1627.23 143.951  23
   1  10 -10 1570.14 131.696   2
   1  10  -9 912.399 102.757   7
   1 -10  -9 1031.48 116.386  23
   1  10  -8 34897.6 613.919   7
   1  10  -8 35792.3 616.348   2
   1  10  -7 155.324 46.0137   7
   1  10  -6 65488.1 830.781   7
   1 -10  -5 1581.36 118.037  13
   1 -10  -4 2145.75 134.421  13
   1 -10  -4 2122.74 140.715   1
  -1 -10   3 1085.89 97.5047   3
   1 -10  -3 1109.18 103.352   1
   1 -10  -3 919.575 91.3421  13
  -1 -10   2 32907.0 518.097   3
   1 -10  -2 32048.1 499.818   6
   1 -10  -2 32664.0 525.675   1
  -1 -10   1 215.743 43.7978   3
   1 -10  -1 227.182 37.3413   6
  -1 -10   0 107493. 973.428  15
   1 -10   0 108829. 935.832   6
  -1 -10  -1 18329.4 395.727  15
  -1 -10  -1 19180.6 424.157   1
   1 -10   1 18791.1 397.531   6
  -1 -10  -1 18954.0 398.437   3
  -1 -10  -2 1604.78 123.903  15
   1  10   2 1586.39 124.874  27
  -1 -10  -2 1563.08 122.494  24
  -1 -10  -2 1651.35 128.743   1
  -1 -10  -2 1623.53 117.548   3
  -1  10  -3 1096.44 107.463   7
  -1 -10  -3 1058.69 99.3791  15
   1  10   3 1044.36 106.267  27
  -1 -10  -3 929.328 100.860  24
  -1 -10  -3 1074.19 96.4613   3
  -1 -10  -3 1038.31 105.609   1
  -1  10  -4 5441.63 233.846   7
  -1 -10  -4 5337.86 226.883  15
  -1 -10  -4 5619.21 224.106   3
   1  10   4 5519.13 249.480  27
  -1 -10  -4 5835.68 242.782   1
  -1  10  -4 5092.42 201.529  21
  -1 -10  -4 5430.29 236.898  24
  -1 -10  -5 216.700 45.2788   3
  -1  10  -5 200.811 51.8469   7
   1  10   5 202.962 53.2852  27
  -1  10  -5 221.469 49.5159  21
   1 -10   5 133.048 34.1214  19
  -1  10  -6 48364.9 744.682   7
   1  10   6 49097.0 758.944  27
  -1 -10  -6 48534.6 694.260  29
  -1 -10  -6 49473.8 686.411   3
  -1  10  -6 47468.0 688.171  21
   1 -10   6 48746.4 733.761  19
  -1  10  -7 135.205 48.6628   7
   1  10   7 111.968 43.1573  27
  -1  10  -7 104.176 39.7513  21
   1 -10   7 80.0188 30.2932  19
  -1 -10  -7 136.566 41.5756   3
  -1 -10  -7 146.588 41.5328  29
  -1  10  -8 16400.0 460.226   7
   1  10   8 16856.8 465.642  27
  -1 -10  -8 16341.0 401.833  29
  -1  10  -8 15763.7 419.052  21
   1 -10   8 16814.3 449.193  19
  -1  10  -9 70.3122 33.5963   7
  -1 -10  -9 110.711 39.4537  25
  -1  10  -9 44.4238 17.8201  21
   1 -10   9 52.3722 26.8327  19
  -1  10  -9 107.090 39.6203   2
  -1 -10  -9 69.6291 30.4185  29
  -1  10 -10 8065.13 326.968   2
  -1 -10 -10 7368.08 291.603  25
  -1  10 -10 7296.21 282.678  21
   1 -10  10 7293.67 295.761  19
  -1  10 -11 4163.53 220.214   7
  -1  10 -11 4576.63 242.614   2
  -1 -10 -12 8626.62 274.111  25
  -1  10 -12 8136.45 271.101  21
  -1 -10 -13 300.736 46.2112  25
  -1  10 -13 365.565 59.4676   7
  -1  10 -13 329.162 54.2092  21
  -1  10 -14 7042.03 219.282   7
   1 -11 -14 1209.22 85.5112  23
  -1 -11  14 1323.74 90.9869  19
   1 -11 -13 14320.0 342.018  23
  -1 -11  13 15011.6 349.013  19
   1 -11 -12 2117.65 145.742  23
  -1 -11  12 2130.56 142.425  19
   1 -11 -11 17914.4 452.249  23
   1  11 -11 18145.6 432.356   7
   1 -11 -10 20796.8 506.963  23
  -1 -11  10 21132.9 481.726  19
   1  11  -9 3671.05 203.127   7
   1 -11  -9 3834.21 224.340  23
   1  11  -9 3681.34 202.585   2
   1  11  -8 6401.28 267.974   7
   1  11  -7 34864.9 636.898   7
   1  11  -6 2125.61 157.871   7
   1 -11  -5 23866.3 457.871  13
   1 -11  -4 24784.0 500.398   1
   1 -11  -4 23897.5 465.510  13
   1 -11  -3 855.557 95.1088   1
  -1 -11   3 948.621 97.5271   3
   1 -11  -3 928.148 92.7531  13
   1 -11  -2 10698.3 320.708   1
  -1 -11   2 10925.9 315.733   3
   1 -11  -2 10233.3 294.924   6
  -1 -11   1 55834.5 706.096   3
   1 -11  -1 55660.9 697.962   6
  -1 -11   0 53.8720 27.2721  15
  -1 -11   0 46.2578 30.4255   3
   1 -11   0 18.4833 14.3868   6
  -1 -11  -1 12312.5 339.377  15
  -1 -11  -1 12724.0 363.962  24
   1 -11   1 13076.9 339.980   6
  -1 -11  -1 13489.6 351.962   3
  -1 -11  -1 13414.1 368.066   1
  -1 -11  -2 18010.3 422.522  15
   1  11   2 16724.2 428.959  27
  -1 -11  -2 19169.0 461.426   1
   1 -11   2 17729.5 407.072   6
  -1 -11  -2 18033.0 411.940   3
  -1 -11  -2 16941.5 417.260  24
  -1  11  -3 4227.16 214.626   7
  -1 -11  -3 4051.06 215.812  24
  -1  11  -3 3772.62 178.538  21
   1  11   3 4006.70 213.834  27
  -1 -11  -3 4222.86 196.983   3
  -1 -11  -3 4031.67 200.875  15
  -1 -11  -3 4332.15 219.237   1
  -1  11  -4 3096.00 185.201   7
  -1 -11  -4 3027.86 177.015  15
   1  11   4 2943.71 191.703  27
  -1 -11  -4 2962.75 185.441  24
  -1  11  -4 2817.28 154.130  21
  -1 -11  -4 3051.27 168.678   3
  -1 -11  -4 2839.89 178.231   1
  -1  11  -5 23244.5 505.194   7
  -1 -11  -5 22940.0 482.896  29
   1  11   5 23349.8 534.440  27
  -1  11  -5 22066.5 457.313  21
  -1 -11  -5 24415.2 481.236   3
  -1  11  -6 1009.18 111.587   7
  -1 -11  -6 956.559 97.5991  29
   1  11   6 1047.65 114.014  27
  -1  11  -6 901.584 96.0485  21
  -1 -11  -6 1055.88 101.901   3
  -1  11  -7 16003.5 449.761   7
  -1 -11  -7 15376.5 390.461  29
   1  11   7 15939.8 458.516  27
  -1  11  -7 14980.3 400.494  21
   1 -11   7 15011.4 415.022  19
  -1  11  -8 10297.5 366.756   7
  -1 -11  -8 9808.37 307.206  29
   1  11   8 10064.2 360.020  27
  -1  11  -8 10415.7 374.901   2
  -1  11  -8 9638.10 323.800  21
  -1 -11  -9 1148.80 119.581  25
  -1  11  -9 1173.91 114.732  21
  -1  11  -9 1206.80 128.050   2
  -1  11 -10 3942.27 225.840   2
  -1  11 -10 3664.14 211.264   7
  -1  11 -10 3278.80 184.002  21
  -1 -11 -11 22054.4 457.595  25
  -1  11 -11 23130.8 503.965   7
  -1  11 -12 2913.74 168.830   7
  -1  11 -12 2574.57 146.155  21
  -1 -11 -12 2591.48 140.247  25
  -1  11 -13 13984.9 326.898   7
  -1 -11 -13 12319.1 264.789  25
   1 -12 -14 551.066 52.3022  23
  -1 -12  14 568.085 55.7727  19
   1 -12 -13 2459.04 131.380  23
  -1 -12  13 2365.37 124.987  19
   1 -12 -12 14171.9 357.149  23
  -1 -12  12 14630.2 345.168  19
   1  12 -11 13111.5 356.093   7
   1 -12 -11 12042.3 356.289  23
  -1 -12  11 12280.1 342.200  19
   1 -12 -10 936.598 103.414  23
   1  12 -10 1054.25 108.297   7
   1 -12  -9 37638.0 676.828  23
  -1 -12   9 38077.3 633.776  19
   1  12  -8 6022.65 267.383   7
   1  12  -8 6174.45 266.258   2
   1 -12  -8 6117.76 280.808  23
  -1 -12   8 6044.30 250.667  19
   1  12  -7 3212.60 199.559   7
  -1 -12   7 3104.42 175.460  19
   1  12  -6 6458.36 286.476   7
  -1 -12   6 6224.69 242.355  19
   1 -12  -4 523.260 76.5084   1
   1 -12  -4 540.325 75.8258  13
   1 -12  -3 38083.4 657.120   1
  -1 -12   3 38188.7 647.169   3
   1 -12  -2 1725.85 139.399   1
  -1 -12   2 1708.83 133.811   3
  -1 -12   1 21133.5 455.459   3
  -1 -12   1 20417.6 463.030  15
   1 -12  -1 21382.5 486.974   1
   1 -12  -1 20403.9 431.635   6
  -1 -12   0 19931.9 433.178   3
  -1 -12   0 20469.2 456.772  15
   1 -12   0 20412.8 434.427   6
  -1 -12   0 20872.3 485.938   1
  -1 -12  -1 3215.24 185.955  15
   1 -12   1 3201.42 171.209   6
  -1 -12  -1 3153.57 190.622   1
  -1 -12  -1 3373.06 196.307  24
  -1 -12  -1 3373.67 179.914   3
  -1  12  -2 4731.71 229.662   7
  -1 -12  -2 4926.31 247.307   1
  -1 -12  -2 4779.28 224.800  15
  -1 -12  -2 4487.89 229.601  24
   1  12   2 4634.59 235.588  27
   1 -12   2 4610.10 212.380   6
  -1 -12  -2 4792.98 216.660   3
  -1  12  -3 65447.8 880.854   7
  -1 -12  -3 63498.7 832.015  15
   1  12   3 61806.6 876.412  27
  -1 -12  -3 63844.6 859.482  24
   1 -12   3 64856.9 819.697   6
  -1 -12  -3 64204.6 875.584   1
  -1 -12  -3 65738.8 821.401   3
  -1  12  -4 3454.93 205.082   7
  -1 -12  -4 3242.24 196.038  24
   1  12   4 3349.94 208.679  27
  -1 -12  -4 3650.72 195.222   3
  -1  12  -5 12066.2 381.105   7
  -1 -12  -5 11954.7 351.651  29
  -1  12  -5 11884.8 347.110  21
  -1 -12  -5 12653.1 356.338   3
   1  12   5 11949.0 391.663  27
  -1  12  -6 5215.15 257.502   7
   1  12   6 5073.15 254.708  27
  -1  12  -6 4740.13 218.945  21
  -1 -12  -6 4953.56 216.760  29
  -1 -12  -7 3192.60 174.652  29
   1  12   7 3438.97 212.502  27
  -1  12  -7 3733.17 222.228   7
  -1  12  -7 3300.80 188.084  21
   1  12   8 3284.63 202.245  27
  -1  12  -8 3552.39 220.958   2
  -1  12  -8 3186.56 183.901  21
  -1 -12  -8 3191.95 169.955  29
  -1  12  -8 3266.97 205.120   7
  -1  12  -9 28079.9 589.766   7
  -1 -12  -9 27084.4 548.347  25
  -1  12 -10 570.137 82.9838   2
  -1 -12 -10 445.816 67.0307  25
  -1  12 -10 363.738 63.3279  21
  -1  12 -10 491.765 76.3134   7
  -1  12 -11 21047.4 456.283   7
  -1 -12 -11 19696.5 404.629  25
  -1 -12 -12 1070.60 82.9462  25
  -1  12 -12 1280.89 105.511   7
  -1  12 -13 5259.72 186.526   7
   1 -13 -13 2765.21 126.179  23
  -1 -13  13 2893.66 128.644  19
   1 -13 -12 502.184 65.5527  23
  -1 -13  12 404.298 55.0618  19
   1 -13 -11 755.087 85.7957  23
  -1 -13  11 676.937 75.4537  19
   1  13 -10 18171.8 428.738   7
  -1 -13  10 16644.4 383.274  19
   1  13  -9 1518.20 128.667   7
   1 -13  -9 1504.64 129.264  23
   1  13  -9 1463.59 123.971   2
   1  13  -8 22383.7 505.738   2
   1 -13  -8 21566.6 502.492  23
  -1 -13   8 20816.0 450.416  19
   1  13  -7 4173.47 230.877   7
   1 -13  -7 4445.60 236.666  23
  -1 -13   7 3959.83 194.447  19
   1  13  -6 11188.4 379.938   7
   1 -13  -4 31867.6 566.031  13
   1 -13  -4 31796.3 606.159   1
   1 -13  -3 34.4012 14.7325  13
   1 -13  -3 89.4108 32.2161  23
   1 -13  -3 97.1747 36.4434   1
  -1 -13   2 32805.3 603.542   3
   1 -13  -2 31814.4 627.435   1
  -1 -13   2 31144.4 593.097  15
  -1 -13   1 58.8083 21.8898  15
   1 -13  -1 104.093 36.2125   1
  -1 -13   1 102.648 33.5683   3
   1 -13  -1 123.171 40.5303   6
  -1 -13   0 2911.77 190.254   1
  -1 -13   0 3094.81 179.258   3
   1 -13   0 2848.26 164.930   6
  -1 -13   0 2919.57 190.444  24
  -1 -13   0 2766.17 174.146  15
   1 -13   0 3095.70 193.787   1
  -1 -13  -1 20143.1 451.981   3
   1  13   1 18312.0 474.187  27
  -1 -13  -1 20217.6 478.550  15
  -1 -13  -1 20237.3 509.874   1
  -1 -13  -1 20104.0 489.314  24
   1 -13   1 19722.3 444.808   6
  -1 -13  -2 76128.4 880.577   3
  -1  13  -2 78487.6 977.636   7
  -1 -13  -2 80987.6 1032.97   1
  -1 -13  -2 76082.5 918.994  15
   1  13   2 75723.0 977.631  27
  -1 -13  -2 78018.3 977.363  24
   1 -13   2 73260.4 847.645   6
  -1 -13  -3 34.6817 19.9841  15
   1  13   3 45.8116 35.2060  27
  -1 -13  -3 13.0836 14.0881  24
  -1 -13  -3 28.0900 28.0636   3
   1 -13   3 29.2156 26.5802   6
  -1  13  -3 38.0371 37.2415   7
  -1  13  -4 27461.7 594.922   7
  -1 -13  -4 26422.3 563.963  24
   1 -13   4 27629.9 558.219   6
   1  13   4 26443.4 589.114  27
  -1 -13  -5 3066.07 176.605  29
  -1  13  -5 3183.48 203.014   7
   1  13   5 2920.93 194.456  27
   1 -13   5 3181.71 187.736   6
  -1 -13  -5 3053.95 171.745   3
  -1  13  -6 1004.36 115.223   7
   1  13   6 894.764 109.788  27
  -1 -13  -6 957.260 94.1635  29
   1  13   7 3675.10 215.013  27
  -1 -13  -7 3349.78 173.654  29
  -1  13  -8 23702.1 541.529   7
   1  13   8 23178.4 518.793  27
  -1  13  -9 2358.31 166.092   7
  -1 -13  -9 2330.35 153.644  25
  -1  13  -9 2585.35 179.341   2
  -1  13 -10 25989.8 511.630   7
  -1 -13 -10 24267.1 456.384  25
  -1 -13 -11 4311.17 171.960  25
   1 -13  11 4256.82 172.477   6
  -1  13 -11 4828.98 204.137   7
  -1  13 -12 7086.81 225.993   7
  -1 -13 -12 6034.51 175.614  23
   1 -14 -13 1126.68 72.2050  23
   1 -14 -12 13914.3 296.213  23
  -1 -14  12 14970.6 292.807  19
   1 -14 -11 7883.08 250.130  23
  -1 -14  11 8437.43 241.209  19
   1  14 -10 2030.36 136.880   7
   1 -14 -10 1756.08 126.716  23
  -1 -14  10 1869.43 119.305  19
   1  14  -9 3757.94 198.317   7
   1 -14  -9 3372.67 185.171  23
  -1 -14   9 3179.90 161.942  19
   1  14  -8 28626.2 570.831   7
   1  14  -8 29770.7 575.298   2
   1 -14  -7 2158.47 156.640  23
   1  14  -6 22967.9 543.154   7
   1 -14  -6 22217.5 513.289  23
   1  14  -5 2930.12 195.979   7
   1 -14  -5 2758.14 180.522  23
   1 -14  -4 1297.96 119.750  23
   1 -14  -3 8676.48 302.234  13
   1 -14  -3 8898.98 329.949   1
  -1 -14   3 8810.70 320.301  15
  -1 -14   2 8123.75 303.463  15
   1 -14  -2 7419.59 281.531  13
  -1 -14   1 1731.78 140.142  15
  -1 -14   0 73069.6 928.211  15
  -1 -14   0 72375.1 964.165  24
  -1  14  -1 4805.66 242.318   7
  -1 -14  -1 4782.02 233.528  15
   1  14   1 4670.82 249.151  27
  -1 -14  -1 4715.50 236.964  24
   1 -14   1 4950.02 219.868   6
   1  14   2 155.124 51.6110  27
  -1 -14  -2 173.021 47.8646  15
  -1 -14  -2 234.988 57.6042  24
  -1  14  -2 199.246 55.7588   7
  -1 -14  -2 177.527 48.0318   1
   1 -14   2 165.287 42.1541   6
  -1  14  -3 17171.1 469.159   7
  -1 -14  -3 17044.4 416.157   3
   1  14   3 16851.0 470.602  27
  -1 -14  -3 16572.6 461.171   1
   1 -14   3 16142.4 398.367   6
  -1 -14  -3 17125.8 456.935  24
  -1  14  -4 3949.26 222.701   7
   1  14   4 3913.41 227.559  27
  -1 -14  -4 3747.45 195.708  29
   1 -14   4 3953.08 197.826   6
  -1 -14  -4 4047.16 197.578   3
  -1  14  -5 3731.98 220.125   7
   1  14   5 3479.88 205.762  27
  -1 -14  -5 3502.57 182.736  29
   1  14   6 16857.7 451.954  27
   1 -14   6 17463.1 420.846   6
   1  14   7 1601.71 137.053  27
   1 -14   7 1698.46 130.840   6
  -1  14  -7 1791.70 149.373   7
  -1  14  -7 1834.14 153.530   2
  -1  14  -8 10221.9 340.838   7
  -1  14  -8 10610.2 355.684   2
   1 -14   8 9857.08 301.664   6
  -1  14  -9 6600.22 262.640   7
  -1 -14  -9 5945.64 226.541  25
   1 -14   9 6169.20 224.731   6
  -1  14 -10 2160.45 137.223   7
  -1 -14 -10 1957.99 118.216  25
   1 -14  10 2148.01 120.381   6
  -1  14 -11 599.944 69.8021   7
   1 -15 -12 210.144 33.7059  23
   1 -15 -11 3954.96 160.394  23
   1 -15 -10 244.251 43.6764  23
   1 -15  -9 846.232 85.7995  23
   1  15  -9 885.626 92.4857   7
   1 -15  -8 118.886 40.8581  23
   1  15  -8 112.372 41.7622   7
   1  15  -7 16315.0 424.915   7
   1  15  -6 70.3863 41.1975   7
   1 -15  -6 50.5895 22.0268  23
  -1 -15   5 18825.5 448.802  15
   1 -15  -5 17636.7 419.991  23
  -1 -15   4 12.4401 30.2137  15
  -1 -15   3 2068.16 153.484  15
   1 -15  -3 2126.16 159.866   1
  -1 -15   2 190.465 48.7188  15
  -1 -15   2 167.719 50.3485   1
   1 -15  -2 197.064 50.3523   1
   1 -15  -2 143.668 39.1346  13
   1 -15  -1 21949.4 545.408   1
  -1 -15   1 20558.6 487.161  15
  -1 -15   1 20237.5 507.291  24
   1 -15  -1 19002.7 462.111  13
  -1 -15   1 20881.6 528.687   1
  -1 -15   0 2628.48 179.832  24
   1  15   0 2437.64 181.230  27
  -1 -15   0 2632.44 174.025  15
   1 -15   0 2733.11 190.158   1
  -1 -15   0 2760.47 198.612   1
  -1 -15  -1 9057.13 352.471   1
  -1  15  -1 8268.28 320.310   7
  -1 -15  -1 8230.08 304.160  15
   1 -15   1 8883.00 343.954   1
  -1 -15  -1 8719.69 302.937   3
   1  15   1 8002.38 323.183  27
  -1 -15  -1 8464.77 325.768  24
  -1  15  -2 622.329 90.5087   7
  -1 -15  -2 656.883 87.1870  15
   1  15   2 526.241 85.7011  27
  -1 -15  -2 720.050 88.2372   3
  -1 -15  -2 598.225 84.4096  24
  -1 -15  -2 662.426 96.7513   1
   1  15   3 91.4803 36.9701  27
  -1 -15  -3 132.186 37.1953   3
  -1 -15  -3 157.442 47.3772  24
  -1 -15  -4 35.6421 24.7710  29
   1  15   4 74.4190 41.7847  27
  -1  15  -5 14698.2 419.165   7
   1  15   5 14173.5 404.524  27
  -1  15  -6 99.7035 31.7827   7
  -1  15  -7 11952.2 363.091   7
   1  15   7 11416.4 342.650  27
   1  15   8 60.1625 21.1339  27
  -1 -15  -8 70.2436 22.0593  25
  -1  15  -8 139.535 44.9606   7
  -1  15  -8 136.931 43.6616   2
  -1  15  -9 1204.94 104.065   7
  -1 -15  -9 1018.44 85.3470  25
  -1  15  -9 1310.63 117.216   2
  -1  15 -10 362.757 52.6888   7
  -1 -15 -11 14577.6 257.947  23
   1 -16 -11 892.361 67.2778  23
   1 -16 -10 26.0364 19.5596  23
   1 -16  -9 6595.62 217.950  23
   1  16  -8 15381.6 369.243   7
   1 -16  -8 13247.8 323.328  23
   1  16  -7 981.001 101.610   7
  -1 -16   7 921.922 88.6514  15
   1 -16  -7 791.132 83.4194  23
   1  16  -6 16913.3 436.327   7
  -1 -16   6 15858.2 381.066  15
   1  16  -5 2928.66 186.747   7
  -1 -16   5 2750.04 163.668  15
   1  16  -4 1219.99 124.604   7
  -1 -16   4 1283.63 131.814   1
  -1 -16   4 1208.69 110.105  15
  -1 -16   3 6070.77 271.910  24
  -1 -16   3 6495.61 297.653   1
  -1 -16   2 8641.69 323.077  24
   1 -16  -2 9136.74 332.159   1
  -1 -16   2 9244.64 345.491   1
   1  16  -1 1251.30 126.998  27
  -1 -16   1 1482.23 144.697   1
  -1 -16   1 1480.34 133.899  24
   1 -16  -1 1519.97 141.136   1
  -1  16   0 30304.3 582.530   7
  -1 -16   0 35773.3 706.933   1
   1  16   0 31177.4 632.244  27
   1 -16   0 35686.7 690.354   1
   1 -16   0 30221.8 575.428  13
  -1 -16   0 33112.3 630.841  24
  -1 -16   0 30493.0 564.182  15
   1  16   1 71.2399 35.4583  27
  -1 -16  -1-9.55663 23.5950   1
  -1 -16  -1 65.8142 33.2405  24
  -1  16  -1 100.248 41.0519   7
   1 -16   1 40.5734 18.8243   1
   1 -16   2 2216.71 165.951   1
  -1  16  -2 2192.01 161.522   7
   1  16   2 2118.35 164.488  27
  -1 -16  -2 2119.71 163.510   1
  -1 -16  -2 2130.18 156.205  24
  -1  16  -3 4013.81 210.187   7
   1  16   3 4406.98 233.724  27
   1 -16   3 4761.15 242.928   1
  -1  16  -4 3842.70 211.081   7
  -1  16  -5 2098.43 149.654   7
   1  16   5 2138.58 150.867  27
  -1  16  -6 12830.5 365.540   7
   1  16   6 12345.6 349.106  27
   1  16   7 633.116 76.6551  27
  -1  16  -7 683.180 82.9647   7
  -1  16  -7 789.720 92.9845   2
  -1  16  -8 5461.46 214.400   7
  -1  16  -8 5914.91 244.111   2
  -1  16  -9 3199.53 149.101   7
  -1 -16 -10 4107.27 139.895  23
  -1 -17  10 4618.91 149.762  24
   1  17  -8 10865.6 288.096   7
   1  17  -7 3025.67 161.929   7
  -1 -17   7 3591.77 191.765   1
   1  17  -6 6370.77 242.140   7
  -1 -17   6 6888.45 275.293   1
   1  17  -5 1076.17 104.556   7
  -1 -17   5 941.144 98.3755  24
  -1 -17   5 1157.54 118.965   1
  -1 -17   5 987.109 91.4117  15
   1  17  -4 16098.4 424.597   7
  -1 -17   4 15145.2 365.091  15
  -1 -17   4 15267.2 397.243  24
  -1 -17   3 30.1004 24.2182   1
  -1 -17   3 36.1431 13.4539  15
   1  17  -3 66.8895 32.3657   7
  -1 -17   3 35.7551 23.6362  24
  -1 -17   2 10420.4 309.090  15
  -1 -17   2 10009.0 325.530  24
  -1 -17   1 3769.88 221.296   1
  -1 -17   1 3256.51 175.535  15
   1 -17  -1 3266.29 177.769  13
   1 -17  -1 3554.59 202.163   1
  -1 -17   0 1301.94 110.170  15
   1 -17   0 1233.67 110.500  13
  -1 -17   0 1403.82 131.128   1
   1 -17   0 1446.95 134.954   1
  -1  17  -1 2417.70 156.470   7
   1 -17   1 2963.19 191.842   1
  -1 -17  -1 2694.10 167.178  24
  -1 -17  -1 2589.86 176.274   1
   1 -17   1 2379.41 155.413  13
  -1  17  -2 31279.4 553.700   7
   1  17   2 32662.0 607.693  27
   1 -17   3 16.5206 18.4874   1
   1  17   3 80.5386 35.9753  27
  -1  17  -3 48.1779 31.1492   7
  -1  17  -4 10501.9 315.671   7
   1  17   4 10533.4 321.201  27
   1  17   5 3192.49 170.225  27
  -1  17  -5 3443.33 177.675   7
  -1  17  -6 966.492 91.2497   7
   1  17   6 909.805 85.4873  27
  -1  17  -6 998.508 104.004   2
  -1  17  -7 1301.33 101.480   7
  -1 -17  -7 1220.73 88.0687  25
   1 -17   8 10813.3 252.799  13
  -1 -17  -9 685.419 55.9717  23
   1  18  -8 1931.39 101.485  27
  -1 -18   8 2221.42 107.915  24
   1  18  -7 1193.36 93.6946   7
   1  18  -7 1027.17 81.2734  27
  -1 -18   7 976.839 79.9334  24
   1  18  -6 1935.84 123.055   7
   1  18  -6 1795.10 113.855  27
  -1 -18   6 1864.74 116.775  24
   1  18  -5 5688.88 215.445   7
   1  18  -5 5549.03 212.086  27
  -1 -18   5 5739.72 212.533  24
  -1 -18   4 158.202 46.9804   1
   1  18  -4 125.547 36.6252  27
   1  18  -4 108.265 34.8968   7
  -1 -18   4 86.6500 29.8903  24
   1  18  -3 13408.8 363.944   7
   1  18  -3 12412.6 346.051  27
  -1 -18   3 12712.0 333.883  24
   1  18  -2 43.5246 30.0551  27
  -1 -18   2-17.8824 13.3462  24
   1  18  -2 6.11551 25.4755   7
  -1 -18   2 6.93255 21.4702   1
   1  18  -1 8668.46 295.355  27
   1 -18  -1 8964.32 267.585  13
  -1 -18   1 8639.07 275.451  24
   1  18   0 9552.24 310.487  27
   1 -18   0 10027.1 291.231  13
  -1 -18   0 9955.10 295.066  24
  -1 -18   0 10862.8 339.366   1
   1 -18   0 11043.3 334.890   1
   1  18   1 70.7919 33.1871  27
   1 -18   1 55.8344 30.6102  13
  -1  18  -1 51.6971 22.7219   7
   1 -18   1 63.7391 34.1117   1
   1 -18   2 241.208 51.8330   1
   1  18   2 189.921 45.6233  27
  -1  18  -2 198.595 40.6169   7
   1 -18   2 149.536 41.0499  13
  -1  18  -3 28306.7 473.112   7
   1  18   3 27542.3 483.901  27
   1 -18   3 28300.6 481.793  13
   1  18   4 26.4512 17.8905  27
   1 -18   4 22.6190 16.7562  13
  -1  18  -4 32.1900 19.2433   7
   1 -18   5 3127.23 148.151  13
  -1  18  -5 3254.66 151.772   7
   1  18   5 3045.45 148.524  27
   1  18   6 1642.65 99.8650  27
   1 -18   6 1696.36 104.332  13
   1 -18   7 765.868 66.0436  13
  -1 -19   6 301.594 41.9458  24
   1  19  -6 318.314 43.2000  27
   1  19  -5 5624.95 193.223   7
  -1 -19   5 5374.30 174.369  24
   1  19  -5 5200.36 179.108  27
   1  19  -4 4354.62 174.240   7
   1  19  -4 4165.39 170.107  27
  -1 -19   4 4168.29 162.248  24
   1  19  -3 32.4583 20.9684  27
  -1 -19   3 13.6325 17.5977  24
   1  19  -3 51.7393 26.1122   7
   1  19  -2 5830.20 217.266   7
   1  19  -2 5221.71 203.104  27
  -1 -19   2 5473.81 192.495  24
   1  19  -1 12827.9 326.391   7
   1  19  -1 11833.6 311.992  27
  -1 -19   1 12057.3 285.216  24
   1  19   0 4240.13 183.724  27
   1 -19   0 4221.95 163.088  13
   1  19   1 5570.86 205.531  27
   1 -19   1 5723.97 197.998  13
   1  19   2 1313.30 96.0442  27
   1 -19   2 1486.85 100.836  13
   1  19   3 2047.38 115.865  27
   1 -19   3 2073.85 117.379  13
   1 -19   4 1168.66 84.8995  13
   1  19   4 1193.46 85.1372  27
   1  19   5 4134.49 143.847  27
   1 -19   5 4476.91 155.351  13
   1  20  -4 309.361 40.8046  27
   1  20  -3 104.804 25.5069  27
   1  20  -2 3842.91 145.490  27
   1  20  -1 684.039 63.5502  27
   1  20   0 9161.55 220.911  27
   1  20   1 28.9647 15.9735  27
   1  20   2 2233.27 104.979  27
   2   0 -17 31.2693 19.7942  26
   2   0 -16 110.498 33.0420   9
   2   0 -16 86.8309 29.1503  18
   2   0 -16 105.313 30.8539  26
   2   0 -15 147.400 46.7563   9
   2   0 -15 100.375 36.1116  18
   2   0 -15 65.2562 29.0378  26
   2   0 -14 51499.8 761.213   9
   2   0 -13 154.129 52.4015  28
   2   0 -12 79950.5 1062.40  28
   2   0 -12 83877.6 1085.53   9
   2   0 -11 15.8157 18.1079  20
   2   0 -11 6.15201 35.5844  28
   2   0 -10 1988.64 146.484  23
   2   0 -10 2048.67 169.605   9
   2   0 -10 1868.00 124.761  20
   2   0  -9 173.812 44.7180  23
   2   0  -9 107.834 33.9975  20
   2   0  -9 212.664 59.4000   9
   2   0  -9 152.192 58.4693  28
   2   0  -8 110261. 957.962  20
   2   0  -8 112990. 1047.12  23
   2   0  -7 199.852 48.4061  28
   2   0  -7 109.503 38.8880  23
   2   0  -7 103.688 24.7735  20
   2   0  -7 94.9793 38.8566   9
   2   0  -6 82403.5 820.485  11
   2   0  -6 79148.0 839.385   9
   2   0  -5 4.47468 9.29696  12
   2   0  -5 23.7408 19.6758  23
   2   0  -4 2202.75 116.372  16
   2   0  -4 2154.47 124.229  11
   2   0  -4 2110.54 108.005  12
   2   0  -4 1911.13 124.115  23
   2   0  -4 1956.30 120.285   9
   2   0  -4 2056.74 125.100  26
   2   0  -4 2099.27 133.777  18
   2   0  -4 2103.93 98.1041  17
   2   0  -3 142.270 28.7525  17
   2   0  -3 152.405 32.8012  16
   2   0  -3 128.480 32.9507  26
   2   0  -3 123.067 29.3298  12
   2   0  -3 136.666 35.4716  23
   2   0  -3 125.952 34.8778  11
   2   0  -3 126.250 34.9345   9
   2   0  -3 114.737 36.1128  18
   2   0  -2 64284.2 601.748  26
   2   0  -2 63740.8 596.182  16
   2   0  -2 66462.0 655.810  23
   2   0  -2 65947.4 630.150   9
   2   0  -2 66412.1 697.271  18
   2   0  -2 67465.7 639.487  11
   2   0  -1 58.3361 19.9779   6
   2   0  -1 60.1288 23.8153  14
   2   0  -1 75.3361 29.6124  23
   2   0  -1 57.5061 16.8640  11
   2   0   0 91801.1 790.626  14
  -2   0   0 91667.7 657.551  29
   2   0   0 91276.2 655.197   6
  -2   0  -1 36.3407 16.0554  29
   2   0   1 58.2085 31.2845  14
   2   0   1-15.7372 17.9979  11
  -2   0  -2 747.318 67.2025  29
  -2   0  -3 52.4899 18.3954  25
  -2   0  -3 43.1867 26.0061   7
  -2   0  -3 74.7815 26.8040  29
  -2   0  -4 10898.7 272.099  29
  -2   0  -4 11264.4 270.306  25
   2   0   5-8.15574 22.2606  12
  -2   0  -5 50.1230 20.9613   7
  -2   0  -6 73763.2 792.646  25
  -2   0  -6 73198.6 805.871   7
  -2   0  -7 111.998 41.0360  25
  -2   0  -7 46.3505 25.6143   7
  -2   0  -8 24616.1 503.782  25
  -2   0  -8 26166.9 549.148   7
  -2   0  -9 38.3534 27.3593  25
  -2   0  -9 48.3709 35.8374  22
  -2   0 -10 5679.03 254.616   5
  -2   0 -10 4973.87 239.877  22
  -2   0 -11 40.2215 33.2815  22
   2   0  11-9.81843 24.8952   8
  -2   0 -12 43125.1 659.712   5
   2   0  12 44247.3 733.300   8
  -2   0 -13 52.8825 30.1785   5
  -2   0 -13 64.8635 31.9721  22
   2   0  13-22.0254 29.5274   8
  -2   0 -14 19655.5 358.389  21
  -2   0 -14 21144.7 385.249   5
  -2   0 -15 66.8122 18.7507  21
   2  -1 -17 3955.70 133.704  26
   2   1 -17 4080.81 139.213  26
   2  -1 -16 9875.70 260.436  26
   2   1 -16 9628.56 262.226  26
   2   1 -16 11130.0 283.472   9
   2  -1 -16 10794.0 283.269   9
   2   1 -16 10405.5 271.210  18
   2   1 -15 13692.0 352.813   9
   2  -1 -15 13612.4 357.532   9
   2  -1 -15 12842.9 341.145  26
   2   1 -15 12743.1 345.490  26
   2  -1 -15 12626.6 326.261  18
   2   1 -15 13245.1 354.626  18
   2   1 -14 3833.60 207.415   9
   2  -1 -14 3694.43 205.192   9
   2   1 -13 36738.7 681.809  28
   2  -1 -12 3656.02 220.771  28
   2   1 -12 4015.73 246.887  28
   2   1 -12 3778.55 227.828   9
   2  -1 -12 4229.94 247.338   9
   2  -1 -11 1104.85 129.933  28
   2   1 -11 1174.20 139.592  28
   2  -1 -11 991.795 105.367  23
   2   1 -11 1018.34 119.300   9
   2  -1 -11 1160.45 133.826   9
   2   1 -11 921.732 86.0953  20
   2  -1 -11 1037.96 96.7635  20
   2  -1 -10 14553.1 401.168  23
   2   1 -10 14533.9 372.733  23
   2   1 -10 14383.3 439.227   9
   2  -1 -10 14733.6 354.857  20
   2   1 -10 14688.9 349.480  20
   2  -1  -9 9020.22 305.518  23
   2   1  -9 9005.76 292.947  23
   2   1  -9 10681.9 381.674  28
   2   1  -9 8570.75 321.335   9
   2  -1  -9 9547.09 347.693   9
   2   1  -9 9236.58 275.941  20
   2  -1  -9 9052.45 274.530  20
   2  -1  -9 10084.8 362.787  28
   2  -1  -8 22410.0 507.752  28
   2   1  -8 22476.2 506.941  28
   2   1  -8 21346.0 438.042  23
   2   1  -8 21723.3 486.913   9
   2  -1  -8 20322.6 480.719   9
   2   1  -8 21502.3 415.740  20
   2  -1  -8 21343.7 414.988  20
   2  -1  -8 20967.9 447.044  23
   2  -1  -7 60324.8 798.233  28
   2   1  -7 57087.2 758.033  28
   2  -1  -7 57571.2 714.871  23
   2  -1  -7 60099.0 731.540  11
   2   1  -7 61685.1 772.259   9
   2  -1  -7 57450.2 761.055   9
   2  -1  -7 58895.7 670.668  20
   2   1  -6 19495.0 413.458  28
   2  -1  -6 20249.8 405.278  11
   2   1  -6 21944.3 424.325   9
   2  -1  -6 21036.2 429.811   9
   2  -1  -6 21076.3 391.339  20
   2  -1  -5 50751.7 627.917  23
   2  -1  -5 52764.3 521.438  12
   2   1  -5 52902.6 539.745  12
   2  -1  -5 51475.7 667.943  26
   2   1  -5 51058.4 618.517  23
   2  -1  -5 53043.3 657.466   9
   2   1  -5 51342.7 643.665  28
   2   1  -4 44294.5 491.820  16
   2  -1  -4 44130.7 518.295  16
   2   1  -4 43159.0 533.128  11
   2  -1  -4 43990.4 578.777  26
   2  -1  -4 45053.8 493.470  12
   2   1  -4 42536.7 556.961  23
   2  -1  -4 42931.6 558.240  23
   2  -1  -4 44589.1 566.359  11
   2   1  -4 43685.9 561.889  26
   2   1  -4 43565.5 531.235   9
   2  -1  -4 43777.6 594.229  18
   2   1  -4 43079.1 599.123  18
   2  -1  -4 42499.9 449.330  17
   2   1  -4 45728.3 453.515  17
   2  -1  -3 13097.4 266.478  17
   2   1  -3 12750.3 255.026  16
   2  -1  -3 12261.9 267.400  16
   2   1  -3 12673.1 275.922  26
   2  -1  -3 12529.8 292.948  26
   2  -1  -3 13160.2 271.496  12
   2   1  -3 12245.4 290.587  23
   2  -1  -3 12544.5 291.850  23
   2  -1  -3 12210.2 284.928  11
   2   1  -3 12467.1 270.019   9
   2  -1  -3 12856.6 295.948   9
   2   1  -3 12698.7 277.258  11
   2  -1  -3 12586.4 314.828  18
   2   1  -3 12690.1 312.626  18
   2  -1  -2 29970.5 410.968  17
   2   1  -2 28381.9 387.202  26
   2   1  -2 28818.5 387.146  16
   2  -1  -2 27616.6 393.238  16
   2  -1  -2 28362.7 445.473  14
   2  -1  -2 29119.3 416.278  12
   2   1  -2 28111.1 429.730  23
   2  -1  -2 28590.7 429.854  23
   2  -1  -2 28047.8 380.585   6
   2  -1  -2 28241.5 421.388  11
   2  -1  -2 28733.5 427.341   9
   2  -1  -2 28957.7 420.167  26
   2   1  -2 28865.2 397.652   9
   2  -1  -2 29007.3 456.724  18
   2   1  -2 29546.2 453.987  18
   2   1  -2 29896.3 415.959  11
   2   1  -1 61566.9 672.286  14
   2  -1  -1 62199.1 628.761  12
   2  -1  -1 59706.8 607.900  23
   2   1  -1 61428.5 573.876  11
   2  -1  -1 59334.5 558.008   6
   2  -1  -1 59416.5 635.161  14
   2   1  -1 62002.6 647.821  18
   2   1   0 3115.43 144.536  14
   2   1   0 3015.73 120.369  11
   2  -1   0 2913.10 136.519  12
   2  -1   0 3030.57 133.125  23
   2   1   0 2885.56 141.507   4
   2  -1   0 2872.38 141.709  14
   2  -1   0 2921.56 124.863   6
  -2   1  -1 107213. 698.862  29
   2  -1   1 104933. 849.748  14
   2   1   1 106849. 857.842  14
   2   1   1 108356. 718.319  11
  -2  -1  -1 105766. 784.455  29
   2   1   1 102491. 868.867   4
   2  -1   1 107543. 848.523  12
   2  -1   1 105241. 765.565  13
  -2   1  -2 195633. 1033.39  29
  -2  -1  -2 192724. 1127.94  29
   2   1   2 196762. 1169.48  14
   2  -1   2 197035. 1054.35  13
   2  -1   2 196451. 1200.10  12
  -2   1  -3 2287.67 115.566  29
  -2  -1  -3 2190.66 120.358  29
  -2  -1  -3 2402.31 119.599  25
  -2  -1  -4 31217.6 475.282  29
  -2  -1  -4 32315.9 465.293  25
  -2  -1  -5 39963.9 566.605  29
  -2   1  -5 40884.6 561.028   7
   2  -1   5 42271.0 545.299  12
  -2   1  -5 40812.0 541.779  25
  -2  -1  -6 233.329 50.2129  29
  -2   1  -6 245.747 49.6131  25
  -2  -1  -6 221.950 48.8760  25
   2   1   6 191.357 35.0052  12
  -2   1  -6 240.534 51.2614   7
  -2  -1  -7 28335.5 528.038  25
  -2   1  -7 29417.8 544.871   7
  -2   1  -8 21342.4 466.497  25
  -2  -1  -8 21440.4 475.491  25
  -2   1  -8 21529.1 483.344   7
  -2   1  -8 21877.9 480.374  22
  -2   1  -9 1786.63 143.352   5
  -2   1  -9 1870.18 153.214   7
  -2  -1  -9 1672.15 139.300  25
  -2   1  -9 1795.89 144.717  22
  -2   1 -10 19185.0 461.293   5
  -2  -1 -10 18426.9 464.497  25
  -2   1 -10 19441.7 491.981   7
  -2   1 -10 18155.2 443.267  22
  -2  -1 -10 18346.9 453.424  22
   2  -1  10 19925.4 527.861   8
  -2   1 -11 25474.6 531.334  22
  -2  -1 -11 25494.4 531.414  22
   2  -1  11 26992.6 600.335   8
   2   1  11 27888.9 623.030   8
  -2   1 -12 4562.44 216.506   5
  -2  -1 -12 4568.99 211.362   5
   2  -1  12 4590.72 234.442   8
   2   1  12 4547.93 236.201   8
  -2  -1 -13 8491.32 267.816   5
  -2  -1 -13 8482.05 269.790  22
   2  -1  13 8699.69 306.191   8
   2   1  13 8998.05 307.477   8
  -2   1 -13 8568.05 275.978   5
  -2   1 -14 5327.73 188.924  21
  -2   1 -14 5457.21 196.987   5
  -2  -1 -14 5513.02 197.088   5
  -2   1 -15 2023.12 92.5757  21
   2   2 -17 16655.0 280.192  26
   2   2 -16 126.146 31.6867  26
   2  -2 -16 87.0450 31.6534  26
   2  -2 -16 82.7091 26.2153   9
   2   2 -16 147.423 39.6707  18
   2   2 -15 24530.0 464.435   9
   2  -2 -15 23963.1 470.435   9
   2   2 -14 4256.69 214.084   9
   2  -2 -14 3976.60 207.920   9
   2   2 -14 3826.02 206.019  28
   2  -2 -14 3830.46 189.935  18
   2   2 -13 1798.35 152.662  28
   2  -2 -13 1652.32 139.811  26
   2   2 -12 3117.84 208.681  28
   2  -2 -12 3150.99 185.696  23
   2   2 -12 3250.46 211.619   9
   2  -2 -12 3217.87 164.797  20
   2   2 -11 15195.4 464.552  28
   2  -2 -11 14429.4 407.608  23
   2   2 -11 14477.0 443.007   9
   2  -2 -11 13928.9 349.272  20
   2   2 -10 534.675 93.5288  28
   2  -2 -10 487.593 84.1325  28
   2  -2 -10 549.930 101.233   9
   2   2 -10 419.715 60.9008  20
   2  -2 -10 432.767 71.6832  23
   2  -2 -10 472.703 66.3632  20
   2   2 -10 340.994 70.4898   9
   2   2  -9 123576. 1264.01  28
   2   2  -9 114504. 1024.35  23
   2  -2  -9 116997. 1131.30  23
   2  -2  -9 119871. 1226.96  28
   2   2  -9 105665. 1144.95   9
   2  -2  -9 130449. 1302.93   9
   2   2  -9 119410. 1039.71  20
   2  -2  -9 121188. 1033.78  20
   2   2  -8 5478.64 245.905  28
   2  -2  -8 5266.03 232.371  23
   2   2  -8 5481.20 216.875  23
   2   2  -8 5670.64 249.333   9
   2  -2  -8 5704.49 253.032   9
   2  -2  -8 5491.40 209.653  20
   2  -2  -7 9780.95 292.200  11
   2   2  -7 10318.2 311.415   9
   2  -2  -7 9593.15 312.210   9
   2  -2  -7 10100.6 276.894  20
   2  -2  -7 9946.07 305.305  23
   2   2  -7 9052.04 297.882  28
   2   2  -6 1428.76 112.583  28
   2  -2  -6 1554.84 114.447  11
   2   2  -6 1477.46 109.674   9
   2  -2  -6 1419.80 118.125   9
   2  -2  -6 1531.15 105.062  20
   2  -2  -6 1343.80 117.332  18
   2   2  -5 45378.2 590.664  28
   2  -2  -5 46423.6 645.364  26
   2   2  -5 44931.5 587.511  23
   2  -2  -4 1122.41 87.9669  16
   2  -2  -4 1096.84 93.5306  14
   2  -2  -4 1030.24 93.3893  26
   2   2  -4 1130.93 91.7609  23
   2  -2  -4 1032.12 88.5263  23
   2  -2  -4 1124.52 78.7936  12
   2  -2  -4 1075.91 83.2349  20
   2   2  -4 1067.49 81.8352   9
   2  -2  -4 1025.94 98.0505  18
   2  -2  -4 1121.78 78.8834  17
   2   2  -4 1112.80 89.7555  26
   2   2  -3 117515. 786.589  16
   2  -2  -3 115548. 857.777  16
   2   2  -3 120010. 849.922  26
   2  -2  -3 117123. 825.675  12
   2   2  -3 117376. 918.949  23
   2  -2  -3 112812. 909.412  23
   2  -2  -3 114781. 914.839  11
   2  -2  -3 117706. 859.110  20
   2   2  -3 114504. 816.384   9
   2  -2  -3 116437. 924.307  14
   2  -2  -3 119842. 965.327  18
   2   2  -3 118543. 965.249  18
   2  -2  -3 116709. 938.660  26
   2  -2  -3 118071. 803.658  17
   2  -2  -2 14736.8 288.247  17
   2   2  -2 14698.1 267.272  16
   2  -2  -2 13461.6 282.570  16
   2  -2  -2 14082.6 307.124  14
   2   2  -2 14436.5 262.085  26
   2  -2  -2 14589.9 291.077  12
   2  -2  -2 14173.0 304.235  26
   2   2  -2 14391.8 279.786  11
   2  -2  -2 14234.2 283.834   6
   2  -2  -2 14265.3 287.077  20
   2  -2  -2 14264.0 312.215   9
   2   2  -2 13903.0 263.437   9
   2  -2  -2 14931.4 324.934  18
   2  -2  -2 13926.8 305.152  23
   2   2  -2 14313.0 318.755  18
   2   2  -1 22437.8 331.628  11
   2  -2  -1 21669.0 383.174  14
   2  -2  -1 21326.8 366.388  13
   2  -2  -1 22371.7 367.344  12
   2  -2  -1 21633.1 359.782  23
   2  -2  -1 20899.8 335.453   6
   2  -2  -1 22116.5 343.637  20
   2   2  -1 22232.4 383.580  18
   2   2   0 1604.01 104.765  14
   2  -2   0 1485.32 96.4316  13
  -2  -2   0 1627.78 85.4948  15
   2  -2   0 1592.32 105.191  14
   2  -2   0 1535.42 97.7002  12
   2  -2   0 1434.61 91.8760  23
  -2  -2   0 1624.83 88.5583  24
   2   2   0 1565.57 84.5955  11
   2  -2   0 1523.14 85.7871  20
   2  -2   0 1565.29 96.8308   6
  -2  -2  -1 2405.58 107.098  15
   2   2   1 2207.87 105.416  27
   2   2   1 2035.37 119.416  14
   2  -2   1 2333.90 117.767  13
   2  -2   1 2335.56 122.480  12
   2   2   1 2233.10 125.718   4
   2  -2   1 2251.76 96.6234  20
   2  -2   1 2544.88 114.627   8
   2   2   2 2287.11 115.024  27
   2   2   2 2246.23 125.420  14
   2  -2   2 2197.88 118.558  12
   2  -2   2 2310.05 114.976  13
  -2  -2  -2 2152.37 121.077  29
  -2  -2  -3 115029. 933.532  29
  -2  -2  -4 59.5851 33.0004  25
  -2  -2  -5 4253.12 189.716  29
   2  -2   5 4230.44 169.009  12
  -2   2  -5 4148.13 178.100   7
  -2  -2  -6 4322.12 200.762  29
  -2  -2  -6 4215.52 199.259  25
  -2   2  -6 4381.41 195.143   7
  -2  -2  -7 13573.8 373.939  25
  -2   2  -7 13609.4 364.869   7
  -2   2  -7 13614.5 359.198  22
  -2  -2  -8 520.057 76.5190  25
  -2   2  -8 499.743 76.4888   7
  -2   2  -8 566.889 79.8269  22
   2  -2   8 621.015 91.3619   8
  -2   2  -9 43825.2 687.679   5
  -2  -2  -9 43571.4 710.398  25
  -2   2  -9 43351.7 712.572   7
  -2   2  -9 42018.4 683.706  22
  -2   2 -10 1634.93 134.759   5
  -2  -2 -10 1549.94 138.130  25
  -2   2 -10 1571.36 139.063   7
  -2   2 -10 1516.60 131.269  22
  -2  -2 -10 1693.06 139.972  22
   2  -2  10 1580.28 148.396   8
  -2   2 -11 14989.1 408.718  22
  -2  -2 -11 15257.7 408.251  22
   2  -2  11 15509.2 442.902   8
  -2  -2 -12 410.689 64.6603   5
   2   2  12 457.256 77.1501   8
  -2   2 -12 397.509 70.2341   5
   2  -2  12 268.069 56.5669   8
  -2  -2 -13 36542.8 549.928   5
  -2  -2 -13 34615.6 537.360  22
   2  -2  13 39058.9 641.809   8
  -2   2 -13 36790.7 572.124   5
   2   2  13 39258.8 644.284   8
  -2   2 -14 593.162 64.5490  21
  -2   2 -14 606.778 66.8543   5
  -2  -2 -14 679.897 67.9074   5
  -2   2 -15 14143.5 248.119  21
   2   3 -16 25503.5 416.554  26
   2  -3 -16 24908.3 393.040  26
   2  -3 -15 3846.79 180.191  26
   2  -3 -15 4103.97 190.912   9
   2   3 -14 7701.35 288.055  28
   2  -3 -14 7773.46 278.632  26
   2   3 -14 8464.57 296.739   9
   2  -3 -14 7688.93 282.160   9
   2   3 -13 7519.84 302.847  28
   2  -3 -13 7475.88 292.334  26
   2   3 -13 7927.35 308.129   9
   2   3 -12 18125.2 487.871  28
   2  -3 -12 18129.0 455.564  23
   2  -3 -12 16806.7 453.371  26
   2   3 -12 17789.2 484.156   9
   2  -3 -12 17007.5 438.159  18
   2   3 -11 1030.38 120.978  28
   2  -3 -11 932.699 105.512  23
   2   3 -11 866.706 112.261   9
   2  -3 -11 1344.43 166.315   9
   2  -3 -11 962.138 110.885  26
   2  -3 -11 956.962 97.3725  20
   2  -3 -10 34625.6 645.901  23
   2   3 -10 36076.3 701.418  28
   2   3 -10 34039.3 534.305  20
   2  -3 -10 35176.4 570.144  20
   2   3  -9 12199.5 394.271  28
   2   3  -9 12513.8 387.349   9
   2  -3  -9 13538.0 430.537   9
   2   3  -9 12188.6 330.014  20
   2  -3  -9 12863.7 340.095  20
   2  -3  -9 12418.1 378.552  23
   2  -3  -9 12126.9 378.058  26
   2   3  -8 17643.0 443.948  28
   2  -3  -8 17809.7 450.488  26
   2   3  -8 18445.7 395.016  23
   2  -3  -8 18931.6 418.438  11
   2  -3  -8 18640.8 447.074  23
   2  -3  -8 18854.4 469.410   9
   2  -3  -8 18464.9 390.781  20
   2   3  -7 1593.61 127.430  28
   2  -3  -7 1779.15 118.983  14
   2  -3  -7 1680.70 134.563  26
   2   3  -7 1694.89 119.932  23
   2  -3  -7 1800.31 132.918  11
   2   3  -7 1822.07 130.001   9
   2  -3  -7 1708.64 134.613   9
   2  -3  -7 1702.21 116.027  20
   2  -3  -7 1698.26 132.536  23
   2  -3  -7 1724.85 133.802  18
   2   3  -6 17971.4 394.332  28
   2  -3  -6 18846.3 398.049  11
   2  -3  -6 17675.2 416.515  26
   2  -3  -6 17384.3 397.011  23
   2   3  -6 17781.7 363.534   9
   2  -3  -6 18439.4 421.858   9
   2  -3  -6 17969.7 361.434  20
   2  -3  -6 19058.0 419.433  18
   2   3  -5 6613.83 221.316  28
   2   3  -5 6475.69 224.554  23
   2  -3  -5 6317.59 226.357  11
   2   3  -5 6075.67 194.333   9
   2  -3  -5 6626.66 243.009   9
   2  -3  -4 86523.3 801.974  14
   2  -3  -4 83801.4 807.489  23
   2  -3  -4 87259.2 865.387  26
   2   3  -4 83577.2 696.234   9
   2  -3  -4 87849.8 863.318   9
  -2  -3   4 86687.5 653.197   3
   2  -3  -4 85207.6 849.577  18
   2  -3  -4 85777.7 690.833  17
   2   3  -3 3494.69 125.666  16
   2  -3  -3 3451.14 148.872  16
   2  -3  -3 3393.98 157.587  26
   2   3  -3 3477.20 136.676  26
   2  -3  -3 3464.02 138.151  12
   2  -3  -3 3457.96 153.740  14
   2  -3  -3 3320.25 151.365  23
  -2  -3   3 3601.19 134.860   3
   2  -3  -3 3498.32 142.113  20
   2   3  -3 3283.28 126.521   9
   2  -3  -3 3460.73 164.264  18
   2   3  -3 3440.25 159.592  18
   2  -3  -3 3578.48 140.998  17
   2  -3  -2 38572.6 477.269  12
   2   3  -2 39179.5 422.556  16
   2  -3  -2 36914.6 478.587  16
   2  -3  -2 38582.4 522.114  26
   2  -3  -2 38288.1 525.132  13
   2  -3  -2 37582.4 502.098  23
   2  -3  -2 38442.6 516.819  14
   2  -3  -2 37048.1 446.990  20
   2   3  -2 38914.4 428.881   9
   2   3  -2 36814.1 513.747  18
   2  -3  -2 39256.3 477.028  17
   2  -3  -1 17638.6 328.626  17
   2  -3  -1 17486.3 345.312  14
   2  -3  -1 17245.6 343.480  13
   2  -3  -1 17599.9 323.404  12
  -2  -3   1 17393.2 306.527  24
   2  -3  -1 17229.1 330.117  23
   2  -3  -1 16384.5 306.265   6
   2  -3  -1 16505.5 287.120  20
   2   3  -1 17298.1 336.520  18
   2  -3   0 8688.71 229.196  12
   2  -3   0 9096.69 244.551  17
  -2  -3   0 8866.65 216.636  15
   2   3   0 8321.82 199.411  27
   2   3   0 8882.83 251.448  14
   2  -3   0 9013.74 245.737  13
  -2  -3   0 8782.10 224.292  24
   2  -3   0 8430.72 219.970  23
   2  -3   0 8902.03 235.041   6
   2  -3   0 8285.41 192.267  20
  -2  -3  -1 88.9459 26.2164  15
   2   3   1 87.2503 27.3947  14
   2   3   1 76.6084 24.4637  27
   2  -3   1 35.7831 21.8302  13
  -2  -3  -1 101.483 26.3839  24
   2  -3   1 55.7177 20.6099  12
   2  -3   1 80.2934 31.2757   4
   2  -3   1 72.6663 28.6279  23
   2   3   1 62.8977 21.9182   4
   2  -3   1 52.6979 16.8364  20
   2  -3   1 96.1800 25.1905   8
  -2  -3  -2 165035. 1017.59  15
   2   3   2 166372. 1065.14  14
   2   3   2 164168. 1062.48  27
   2  -3   3 108.721 30.2762  13
  -2  -3  -3 113.950 32.6012  29
   2   3   3 124.376 32.3125  27
   2  -3   3 96.5038 33.8254   8
   2  -3   4 30112.7 451.261  12
  -2   3  -4 28609.4 439.066  22
   2  -3   5 56.7019 30.4937   8
  -2  -3  -5 14.2964 20.7170  29
  -2  -3  -5 35.9070 23.7936  25
   2  -3   5 67.8442 28.5345  12
  -2   3  -5 59.6904 25.9142   7
  -2   3  -5 60.7754 25.6367  22
  -2   3  -6 445.216 66.8578   7
  -2  -3  -6 474.259 71.9635  29
  -2  -3  -6 439.592 68.1630  25
  -2   3  -6 452.787 65.3670  22
   2  -3   6 439.047 70.8897   8
  -2  -3  -7 2139.69 150.207  29
  -2   3  -7 2158.27 143.652   5
  -2   3  -7 2005.43 140.562   7
  -2  -3  -7 2019.05 148.698  25
  -2   3  -7 2066.46 141.773  22
   2  -3   7 2250.86 161.883   8
  -2  -3  -8 51412.1 781.420  25
  -2   3  -8 51331.3 751.266   7
  -2   3  -8 52651.1 730.528   5
  -2   3  -9 74.4913 31.4596   5
  -2  -3  -9 43.0093 34.1630  25
  -2   3  -9 51.1545 26.3002   7
  -2   3  -9 73.3146 35.9370  22
  -2   3 -10 23434.0 507.072   5
  -2  -3 -10 23622.2 533.238  25
  -2   3 -10 23010.3 519.412   7
  -2   3 -10 23282.4 513.312  22
   2  -3  10 23869.1 556.390   8
  -2   3 -11 858.537 98.6685   5
  -2  -3 -11 841.953 96.7423   5
  -2  -3 -11 734.507 92.3043  25
  -2   3 -11 769.938 95.8665  22
  -2  -3 -11 705.184 90.8234  22
  -2   3 -11 795.381 99.1778   7
   2  -3  11 867.341 105.560   8
  -2  -3 -12 1512.38 119.790   5
  -2  -3 -12 1445.04 117.365  22
   2  -3  12 1498.40 134.720   8
  -2   3 -12 1510.90 123.631   5
   2   3  12 1682.90 144.787   8
  -2  -3 -13 539.608 67.7557   5
  -2  -3 -13 538.308 68.1478  22
  -2   3 -13 485.871 67.0575  21
  -2   3 -13 476.985 66.5127   5
   2   3  13 529.001 76.9101   8
  -2   3 -14 3423.32 148.221  21
  -2   3 -14 3872.48 161.206   5
  -2  -3 -14 3742.72 151.812   5
   2  -4 -16 974.051 74.6738  26
   2   4 -16 953.468 78.3357  26
   2  -4 -16 1106.71 87.2497   9
   2   4 -16 1041.41 86.1477  18
   2  -4 -15 11337.9 299.698  26
   2  -4 -15 11544.2 311.805   9
   2   4 -15 11643.5 332.401  18
   2   4 -14 30112.3 555.367  28
   2  -4 -14 31120.1 548.848  26
   2  -4 -14 30830.9 552.868   9
   2   4 -13 178.263 54.1439  28
   2  -4 -13 126.595 47.1250  26
   2   4 -13 139.519 45.6838   9
   2  -4 -13 177.254 47.2036   9
   2   4 -12 32100.3 635.811  28
   2  -4 -12 31048.9 613.501  26
   2  -4 -12 31851.6 607.376  23
   2   4 -12 32229.1 638.614   9
   2  -4 -12 33773.8 659.857   9
   2  -4 -12 29925.1 551.357  18
   2   4 -11 7939.98 322.413  28
   2  -4 -11 7661.03 306.804  26
   2   4 -11 7650.33 314.989   9
   2  -4 -11 7868.18 315.480  23
   2  -4 -11 7348.52 277.890  18
   2   4 -10 360.113 72.6898  28
   2  -4 -10 396.133 73.3816  26
   2  -4 -10 399.927 72.6349  23
   2   4 -10 485.090 84.0499   9
   2  -4 -10 411.247 80.0392   9
   2   4 -10 352.591 56.0395  20
   2  -4 -10 404.579 69.2405  20
   2  -4 -10 458.021 73.3794  18
   2   4  -9 27920.5 600.803  28
   2  -4  -9 28650.4 582.751  26
   2  -4  -9 29774.8 608.835  23
   2   4  -9 31789.3 602.893   9
   2  -4  -9 31465.9 639.366   9
   2  -4  -9 30370.1 527.643  20
   2  -4  -9 27937.6 543.127  18
   2  -4  -8 31189.1 605.039  23
   2   4  -8 27391.8 563.582  28
   2  -4  -8 30661.7 590.168  26
   2  -4  -8 32321.3 558.551  11
   2   4  -8 34974.0 586.710   9
   2  -4  -8 32484.7 619.619   9
   2  -4  -8 33135.2 547.417  20
   2  -4  -8 30969.8 554.366  18
   2   4  -7 3527.92 189.615  28
   2  -4  -7 3766.96 200.367  26
   2  -4  -7 4061.96 194.868  11
   2   4  -7 3790.40 178.316   9
   2  -4  -7 3972.96 210.933   9
   2  -4  -7 3973.59 178.560  20
   2  -4  -7 3995.30 208.217  23
   2  -4  -7 3869.26 191.109  18
   2   4  -6 41132.7 593.433  28
   2  -4  -6 42023.2 646.953  26
   2  -4  -6 43068.4 568.563   4
   2  -4  -6 43357.6 654.165  23
   2  -4  -6 43229.7 629.435  11
   2  -4  -6 43387.0 658.859   9
   2  -4  -6 41842.7 564.510  20
   2  -4  -6 42453.4 617.111  18
  -2  -4   5 37889.4 447.135   3
   2   4  -5 38130.5 526.589  28
   2  -4  -5 39302.4 534.923   4
   2  -4  -5 38692.5 578.547  11
   2  -4  -5 39324.6 611.452   9
   2  -4  -5 37445.5 512.952  20
   2  -4  -4 1198.47 92.0924  14
   2  -4  -4 1181.09 97.3935  23
   2  -4  -4 1330.67 112.086   9
  -2  -4   4 1314.70 87.1456   3
   2  -4  -3 25124.0 449.524  26
   2  -4  -3 25906.0 429.195  14
   2  -4  -3 24704.3 429.269  23
   2  -4  -3 24794.9 422.474   6
  -2  -4   3 25484.5 385.018   3
   2  -4  -3 24300.5 384.944  20
   2  -4  -3 25829.6 454.666   9
   2  -4  -3 25058.1 430.267  18
   2   4  -3 25680.3 439.491  18
   2  -4  -2 36204.4 500.082  14
  -2  -4   2 36182.3 472.598   3
   2  -4  -2 35006.7 443.639  20
   2  -4  -2 34662.1 518.383   9
   2   4  -2 35253.8 492.899  18
   2  -4  -2 34883.4 456.941  17
   2  -4  -1 24221.3 430.950  13
  -2  -4   1 24004.7 387.189  24
   2  -4  -1 23389.2 387.709  23
   2  -4  -1 23563.0 345.142  20
   2   4  -1 23612.4 392.324  18
   2  -4  -1 22948.3 384.700  17
  -2  -4   0 29115.8 422.744  15
   2  -4   0 29126.3 446.078   4
   2   4   0 30054.7 422.479  27
   2  -4   0 29341.6 472.683  13
  -2  -4   0 29109.3 433.419  24
   2  -4   0 27786.6 404.314  23
   2  -4   0 28543.6 364.832  20
  -2  -4  -1 18637.2 341.139  15
   2   4   1 18360.9 349.725  14
  -2  -4  -1 18531.7 353.280  24
   2  -4   1 17457.4 307.654  23
   2   4   1 17398.7 326.469  27
   2  -4   1 18261.7 367.940  13
   2  -4   1 19386.8 331.428   8
  -2  -4  -2 2582.93 130.024  15
   2   4   2 2473.37 132.085  27
   2   4   2 2503.43 127.416  14
   2  -4   2 2565.95 137.977  13
   2  -4   2 2746.12 132.853   8
   2   4   3 97782.4 895.633  27
  -2   4  -3 95782.8 767.559  22
  -2  -4  -4 2673.30 155.413  29
   2  -4   4 3050.65 161.338   8
  -2  -4  -5 4011.60 194.386  29
  -2   4  -5 3832.60 171.240   2
  -2   4  -5 3854.48 174.425   7
  -2   4  -5 3735.15 168.797  22
   2  -4   5 4007.84 196.307   8
  -2   4  -6 44464.9 614.626   5
  -2   4  -6 42905.8 634.439   7
  -2  -4  -6 43823.5 678.742  25
  -2  -4  -6 44088.0 669.818  29
  -2   4  -7 5640.21 228.190   5
  -2  -4  -7 5698.62 251.904  29
  -2   4  -7 5758.69 245.592   7
  -2  -4  -7 5396.42 245.659  25
  -2   4  -7 5456.47 227.279  22
   2  -4   7 5856.79 262.791   8
  -2   4  -8 16702.7 414.393   5
  -2   4  -8 16196.5 420.903   7
  -2  -4  -8 16753.4 444.129  25
  -2   4  -8 16373.2 415.341  22
   2  -4   8 16818.7 454.205   8
  -2   4  -9 24758.9 510.950   5
  -2   4  -9 24565.4 531.989   7
  -2  -4  -9 25983.7 569.353  25
  -2   4  -9 25096.2 529.937  22
   2  -4   9 25668.5 575.140   8
  -2   4 -10 6741.15 271.115   5
  -2  -4 -10 6609.08 283.161  25
  -2   4 -10 6605.78 276.878   7
  -2   4 -10 6714.23 277.496  22
   2  -4  10 6873.50 301.675   8
  -2  -4 -11 14078.3 396.652  25
  -2   4 -11 13841.4 389.730   7
  -2  -4 -11 14432.8 390.877  22
   2  -4  11 14979.3 435.646   8
  -2   4 -11 14314.3 392.707   5
  -2  -4 -12 23284.7 452.113   5
  -2   4 -12 22941.9 488.542   7
  -2  -4 -12 23188.0 462.082  22
  -2   4 -12 22772.4 466.945  21
  -2   4 -12 23688.8 483.728   5
  -2  -4 -13 4658.34 184.845   5
  -2  -4 -13 4543.64 182.544  22
  -2   4 -13 4511.85 189.743  21
  -2   4 -13 4686.94 195.090   5
  -2  -4 -14 6254.15 183.018  22
  -2   4 -14 6755.21 208.846   5
   2   5 -16 917.739 73.0924  26
   2  -5 -16 1025.57 81.9481   9
   2   5 -16 1044.62 82.0984  18
   2  -5 -15 18158.2 377.977   9
   2   5 -15 18526.3 406.962  18
   2   5 -14 134.829 43.9203  28
   2  -5 -14 139.117 44.1982  26
   2  -5 -14 183.137 49.7206   9
   2  -5 -13 47756.4 717.129   9
   2   5 -12 70.1794 36.0752  28
   2  -5 -12 65.0388 37.3560  26
   2  -5 -12 97.3670 41.9911  23
   2   5 -11 9801.71 362.606  28
   2  -5 -11 9414.72 337.753  26
   2  -5 -11 10129.3 365.607  23
   2  -5 -11 9634.71 346.003   9
   2   5 -10 13754.2 430.471  28
   2  -5 -10 14138.7 433.003  23
   2  -5 -10 13647.4 415.815   9
   2   5 -10 13359.8 333.396  20
   2  -5 -10 13025.3 400.118  26
   2   5  -9 11104.2 376.343  28
   2  -5  -9 12694.3 387.185  26
   2  -5  -9 14314.7 374.133  11
   2  -5  -9 13363.7 419.785  23
   2  -5  -9 13521.7 409.518   9
   2  -5  -9 13728.5 369.498  20
   2  -5  -9 12158.5 342.895  18
   2   5  -8 1745.04 144.966  28
   2  -5  -8 1598.02 139.710  26
   2  -5  -8 1913.48 139.342  11
   2  -5  -8 1762.00 154.824  23
   2  -5  -8 1687.65 144.884   9
   2  -5  -8 1775.43 131.734  20
   2  -5  -8 1650.87 125.485  18
   2  -5  -7 113448. 1121.13  26
   2  -5  -7 119431. 1205.11  23
   2  -5  -7 116584. 1148.76   9
   2  -5  -7 118059. 1033.29  20
   2  -5  -7 118636. 1084.99  11
   2  -5  -7 115280. 1056.81  18
   2  -5  -6 45.1919 30.6735  23
   2  -5  -6 43.2874 18.8013  11
   2  -5  -6 56.9491 32.2864  26
   2  -5  -6 70.5093 28.5799  20
   2  -5  -6 53.5068 36.1782   9
   2  -5  -6 60.0124 31.8404  18
  -2  -5   5 43909.6 523.498   3
   2  -5  -5 42490.7 639.144  26
   2  -5  -5 44917.3 567.112   4
   2  -5  -5 44107.3 633.106  11
   2  -5  -5 45691.6 667.681  23
   2  -5  -5 46179.2 680.619   9
   2  -5  -5 45353.9 583.396  20
   2  -5  -4 95.5663 35.0654  16
  -2  -5   4 95.6889 29.3121   3
   2  -5  -4 64.3332 24.8125   4
   2  -5  -4 76.0952 27.6368  20
   2  -5  -4 42.5502 35.2720   9
   2  -5  -3 7465.60 229.841  16
   2  -5  -3 8290.84 235.570   4
   2  -5  -3 7709.22 256.297  13
   2  -5  -3 7447.15 240.844  23
   2  -5  -3 8143.07 250.998   6
  -2  -5   3 8305.52 232.006   3
   2  -5  -3 8522.10 271.248   9
   2  -5  -2 218.185 45.1654   4
  -2  -5   2 173.374 37.5947   3
   2  -5  -2 130.915 33.7632  23
   2  -5  -2 141.505 33.3503   6
   2  -5  -2 171.528 36.8429  20
   2  -5  -2 180.754 42.3057   9
   2   5  -2 183.804 39.2410  18
   2  -5  -1 84987.4 768.418   4
   2   5  -1 84320.6 746.329  27
  -2  -5   1 83149.3 774.420  24
   2  -5  -1 81790.9 749.823  23
   2  -5  -1 82857.4 685.108  20
  -2  -5   0 9861.50 259.847  15
   2   5   0 10001.1 263.795  27
  -2  -5   0 9467.59 261.740  24
   2  -5   0 9748.05 245.037  23
   2  -5   0 10227.3 280.677   6
   2  -5   0 10117.2 227.505  20
   2   5   1 166363. 1143.46  27
   2   5   1 165497. 1096.21  14
  -2  -5  -1 166836. 1159.17  24
   2  -5   2 46109.0 592.997  17
   2   5   2 43098.8 584.344  27
  -2  -5  -2 44007.1 599.427  24
   2  -5   2 46738.6 573.956   8
   2  -5   3 5810.82 214.651  17
  -2  -5  -3 5881.88 212.214  15
   2  -5   3 6387.09 224.769   8
   2  -5   4 2553.48 144.273  17
   2   5   4 2560.00 157.500  27
   2  -5   4 2505.72 146.340  13
  -2   5  -4 2364.42 122.589   5
  -2  -5  -4 2487.36 154.922  29
   2  -5   4 2570.98 151.824   8
   2  -5   5 68153.4 777.438  17
  -2   5  -5 67696.7 709.568   5
   2   5   5 69784.1 862.806  27
  -2   5  -5 66186.6 749.340   7
  -2  -5  -5 66368.2 814.024  29
  -2   5  -5 66600.0 735.717  22
   2  -5   5 69844.9 834.200   8
  -2   5  -5 68134.9 746.740   2
   2  -5   6 153.101 39.2016  17
  -2  -5  -6 85.2302 41.6791  29
  -2   5  -6 141.756 39.8468   5
  -2   5  -6 105.310 34.2956   2
  -2   5  -6 105.030 38.0471   7
  -2   5  -6 115.859 38.7193  22
   2  -5   6 98.1178 36.0714   8
   2  -5   7 39234.0 587.042  17
  -2   5  -7 37144.7 580.954   5
  -2  -5  -7 39224.1 665.980  29
  -2  -5  -7 39213.8 682.126  25
  -2   5  -7 38162.4 615.867  22
  -2   5  -7 38033.6 633.930   7
   2  -5   7 41011.5 691.961   8
  -2   5  -8 1373.51 118.894   5
  -2  -5  -8 1452.56 131.516  29
  -2  -5  -8 1391.84 134.192  25
  -2   5  -8 1393.78 123.429  22
  -2   5  -8 1394.04 125.748   7
  -2   5  -9 3722.55 198.169   5
  -2   5  -9 3863.34 210.959   7
  -2  -5  -9 4200.62 229.419  25
  -2   5  -9 4016.24 212.807  22
   2  -5   9 3942.67 229.345   8
  -2  -5 -10 964.107 109.364  25
   2  -5  10 902.091 109.774   8
   2  -5  11 33152.0 645.932   8
  -2   5 -11 31186.1 575.434   5
  -2  -5 -12 747.496 80.3474   5
  -2  -5 -12 695.785 83.2996  25
  -2  -5 -12 771.655 82.6698  22
  -2   5 -12 699.282 81.4345  21
  -2   5 -12 735.813 84.6143   5
  -2   5 -12 677.073 82.8913   7
  -2  -5 -13 22266.5 385.870   5
  -2  -5 -13 22267.5 385.775  22
  -2   5 -13 21373.9 399.304  21
  -2   5 -13 22339.1 413.932   5
  -2   5 -14 73.1737 23.7938  21
  -2  -6  16 802.673 67.1129  19
   2   6 -16 802.672 71.7997  18
   2   6 -15 6021.02 206.064  26
   2  -6 -15 6624.19 219.588   9
   2   6 -15 6145.85 225.671  18
   2   6 -14 20899.0 434.782  28
   2  -6 -14 20625.0 411.321  26
   2  -6 -14 20354.7 400.970  23
   2  -6 -14 21287.8 435.615   9
   2   6 -13 99.4020 44.9574  28
   2  -6 -13 64.3738 32.9238  23
   2  -6 -13 82.5922 39.9673  26
   2  -6 -13 90.9474 41.7463   9
   2   6 -12 19065.6 480.557  28
   2  -6 -12 19564.6 473.871  26
   2  -6 -12 19771.2 487.733  23
   2   6 -11 7264.01 304.911  28
   2  -6 -11 7854.05 306.590  26
   2  -6 -11 7655.27 315.052  23
   2  -6 -11 7190.53 292.283   9
   2   6 -10 127.372 50.8990  28
   2  -6 -10 105.294 38.8473  26
   2  -6 -10 124.340 42.3845  23
   2  -6 -10 90.2758 35.1048   9
   2  -6  -9 91962.8 1067.30  26
   2  -6  -9 93750.7 1145.54  23
   2  -6  -9 93067.6 1064.47   9
   2  -6  -8 45396.8 728.389  26
   2  -6  -8 44805.0 782.121  23
   2  -6  -8 46216.9 741.086   9
   2  -6  -8 47201.9 682.463  20
   2  -6  -7 54.6467 37.1764  26
   2  -6  -7 82.3995 41.2469  23
   2  -6  -7 71.4179 31.6557  11
   2  -6  -7 150.094 49.4085  20
   2  -6  -7 87.1486 45.1422   9
   2  -6  -6 39026.3 630.936  26
   2  -6  -6 41817.8 712.441  23
   2  -6  -6 41004.7 634.645  11
   2  -6  -6 41099.6 669.129   9
   2  -6  -6 39892.5 578.920  20
  -2  -6   5 17000.3 342.455   3
   2  -6  -5 17246.1 433.132  23
   2  -6  -5 17295.7 422.205   9
   2  -6  -5 17041.1 364.975  20
   2  -6  -5 16106.4 350.691  18
   2  -6  -5 15787.3 394.796  26
   2   6  -5 16095.1 373.308  18
   2  -6  -4 2575.50 142.152  16
   2  -6  -4 2413.62 130.134   4
   2  -6  -4 2377.27 150.995  26
   2  -6  -4 2487.03 155.623  23
   2  -6  -4 2609.74 157.644  13
   2  -6  -4 2514.03 138.518  20
   2  -6  -4 2621.74 158.583   9
   2   6  -4 2237.22 135.052  18
  -2  -6   4 2561.14 135.070   3
   2  -6  -3 42233.4 563.412  16
   2  -6  -3 43174.3 539.134   4
   2  -6  -3 43132.0 602.877   6
   2  -6  -3 43319.3 633.488  13
   2  -6  -3 42454.1 543.384  20
   2  -6  -3 44650.0 637.489   9
  -2  -6   3 45717.9 582.799   3
   2  -6  -2 39690.3 549.266  16
   2  -6  -2 41036.0 618.822  13
   2  -6  -2 39571.0 548.456  23
   2  -6  -2 41531.9 582.763   6
  -2  -6   2 42491.4 563.551   3
   2   6  -2 39550.7 527.275  18
   2  -6  -1 10931.5 278.596  16
   2   6  -1 11846.5 293.359  27
   2  -6  -1 12078.1 332.352  13
   2  -6  -1 10983.5 271.157  23
  -2  -6   1 12254.2 308.267   3
   2  -6  -1 11038.4 288.957   6
   2  -6  -1 11347.3 253.024  20
   2  -6  -1 12031.3 289.812  17
   2  -6   0 56324.7 718.574  13
  -2  -6   0 54437.3 667.473  24
   2  -6   0 54934.8 602.292  23
   2   6   0 57292.6 676.096  27
   2  -6   0 56133.3 682.634   6
   2  -6   0 54157.0 546.389  20
   2  -6   0 55728.4 631.866  17
  -2  -6  -1 738.588 77.1883  15
   2   6   1 711.209 82.1195  27
   2  -6   1 875.117 82.4083  17
  -2  -6  -2 5851.06 218.572  15
   2  -6   2 5657.14 231.745  13
   2  -6   2 5726.39 208.132  17
  -2  -6  -3 38831.1 574.438  15
   2   6   3 38527.5 611.269  27
   2  -6   3 39655.7 566.659  17
  -2  -6  -4 15193.3 395.406  29
   2   6   4 15791.4 404.132  27
  -2   6  -4 14795.0 331.767  22
   2  -6   4 16184.4 395.445   8
   2  -6   4 15834.9 365.698  17
  -2   6  -5 612.949 69.1286   5
  -2  -6  -5 768.154 91.3757  29
   2   6   5 760.456 94.9178  27
  -2   6  -5 711.952 79.6396   7
  -2   6  -5 703.539 78.3255  22
  -2   6  -5 659.826 76.0866   2
   2  -6   5 701.855 88.1009   8
   2  -6   5 659.770 77.4966  17
  -2   6  -6 32025.4 558.185   2
  -2   6  -6 31499.4 517.876   5
  -2  -6  -6 31882.8 593.591  29
   2   6   6 32210.0 623.337  27
  -2   6  -6 30656.8 544.400   7
  -2   6  -6 31882.8 544.196  22
   2  -6   6 32854.5 612.162   8
   2  -6   6 32420.5 527.953  17
  -2   6  -7 3480.88 178.936   5
  -2   6  -7 3592.25 195.162   2
  -2   6  -7 3458.31 191.067   7
  -2  -6  -7 3721.48 204.910  29
  -2  -6  -7 3583.75 209.526  25
  -2   6  -7 3390.76 186.374  22
   2  -6   7 3773.22 216.200   8
  -2  -6  -8 7303.71 290.923  29
  -2   6  -8 6659.05 277.279   7
  -2  -6  -8 7028.93 295.426  25
  -2   6  -8 6848.23 263.781   5
  -2  -6  -9 9519.88 344.263  25
  -2   6  -9 9148.54 326.247   7
   2  -6   9 9796.33 362.501   8
  -2   6  -9 9327.64 314.957   5
  -2  -6 -10 3895.14 217.946  25
  -2   6 -10 3830.21 203.922  21
  -2   6 -10 3961.43 205.440   5
  -2   6 -11 9145.88 312.515   7
  -2   6 -11 9171.30 299.424   5
  -2  -6 -12 15654.5 343.107   5
  -2  -6 -12 14960.6 364.566  25
  -2   6 -12 15764.2 390.203   7
  -2  -6 -12 14885.7 345.547  22
  -2   6 -12 14322.5 351.339  21
  -2   6 -12 14972.3 358.134   5
  -2  -6 -13 11623.0 264.496  22
  -2   6 -13 11767.9 285.005  21
  -2   6 -14 4440.80 144.199  21
   2   7 -15 127.505 32.2470  26
   2  -7 -15 168.908 42.0888   9
   2   7 -15 174.088 38.2098  18
   2  -7 -14 4857.11 189.491  26
   2  -7 -14 4961.43 193.804  23
   2  -7 -14 5052.23 206.038   9
   2   7 -14 5061.91 218.211  18
   2  -7 -13 1424.96 116.331  26
   2   7 -13 1292.40 112.466  28
   2  -7 -13 1391.87 116.209  23
   2  -7 -13 1335.33 114.936   9
   2  -7 -12 14894.1 418.663  23
   2  -7 -12 14606.0 398.021   9
   2  -7 -11 858.953 107.537  23
   2  -7 -11 840.949 98.6021   9
   2  -7 -11 732.008 93.0658  26
   2  -7 -10 16360.1 437.843  26
   2  -7 -10 16878.9 484.241  23
   2  -7 -10 15991.5 436.486   9
   2  -7  -9 8081.84 278.376  11
   2  -7  -9 7853.40 332.345  23
   2  -7  -9 7977.81 311.859   9
   2  -7  -9 7670.41 302.471  26
   2  -7  -8 22619.1 506.121  26
   2  -7  -8 24134.1 496.924  11
   2  -7  -8 22216.8 560.568  23
   2  -7  -8 23477.7 532.406   9
   2  -7  -7 3941.38 209.947  26
   2  -7  -7 4415.89 214.634  11
   2  -7  -7 4247.51 224.474   9
   2  -7  -7 3800.30 231.317  23
   2  -7  -6 8565.97 301.670  26
   2  -7  -6 9565.84 352.361  23
   2  -7  -6 8910.73 301.768  11
   2  -7  -6 9255.52 322.702   9
   2  -7  -6 9213.18 288.526  20
   2   7  -6 8698.32 286.831  18
  -2  -7   5 2522.57 141.967   3
   2  -7  -5 2379.21 154.781  26
   2  -7  -5 2615.04 178.991  23
   2  -7  -5 2580.67 166.077   9
   2  -7  -5 2726.39 155.354  20
   2   7  -5 2265.73 142.189  18
   2  -7  -4 73190.0 775.611  16
   2  -7  -4 76946.8 877.875  13
   2  -7  -4 79499.8 913.230  23
   2  -7  -4 76952.3 788.609  20
   2  -7  -4 76590.2 882.750   9
   2   7  -4 73345.7 775.522  18
  -2  -7   4 76236.0 773.576   3
   2  -7  -3 413.608 59.8253  16
   2  -7  -3 529.526 76.6359  13
   2  -7  -3 477.583 69.9418  23
   2  -7  -3 454.630 65.2727   6
   2  -7  -3 552.661 73.6308  20
   2  -7  -3 457.927 74.1286   9
  -2  -7   3 532.793 71.9100   3
   2  -7  -2 28006.3 467.675  16
   2  -7  -2 29250.5 538.703  13
   2  -7  -2 28216.9 498.138   6
  -2  -7   2 28834.0 487.281   3
   2  -7  -2 27809.3 438.638  20
   2  -7  -1 327.609 50.3795  16
   2   7  -1 329.063 55.0790  27
   2  -7  -1 341.541 61.4017  13
   2  -7  -1 312.067 51.9410  23
   2  -7  -1 307.401 56.6366   6
  -2  -7   1 348.267 55.8895   3
  -2  -7   0 226.847 45.8293  15
   2  -7   0 330.721 59.4124  13
  -2  -7   0 309.921 57.0600   3
   2  -7   0 240.509 51.6731   6
   2  -7   0 322.073 53.8544  17
  -2  -7  -1 4949.69 206.296  15
   2  -7   1 5133.86 228.930  13
  -2  -7  -1 4968.34 215.610  24
   2  -7   1 4989.88 212.827   6
   2  -7   1 5113.15 199.759  17
  -2  -7  -2 136017. 1123.99  15
  -2  -7  -2 133929. 1158.47  24
   2   7   2 137540. 1166.48  27
   2  -7   2 135140. 1048.81  17
  -2  -7  -3 584.787 73.4482  15
   2   7   3 622.961 79.5488  27
  -2  -7  -3 598.621 76.9918  24
   2  -7   3 658.932 74.0289  17
  -2  -7  -4 36195.7 629.078  29
   2   7   4 36044.9 631.129  27
   2  -7   4 34811.8 532.692  17
  -2  -7  -5 9190.49 320.936  29
   2   7   5 9928.87 341.656  27
  -2   7  -5 8952.40 280.254   2
   2  -7   5 8846.63 267.925  17
  -2  -7  -6 114.201 50.8275  29
   2   7   6 88.7866 46.6628  27
  -2   7  -6 174.452 51.9071   2
  -2   7  -6 132.801 50.6233   7
  -2   7  -6 344.239 76.9736  21
  -2   7  -6 306.060 79.9579   5
   2  -7   6 426.210 77.0677  17
  -2   7  -7 5552.87 244.694   2
  -2  -7  -7 5662.20 257.293  29
  -2   7  -7 5481.30 241.652   7
  -2   7  -7 5586.57 237.783  21
  -2   7  -7 5731.72 231.740   5
  -2  -7  -8 33966.5 630.753  29
  -2   7  -8 33569.0 626.175   7
  -2  -7  -8 33582.7 657.026  25
  -2   7  -8 32756.7 592.489  21
  -2   7  -8 34559.0 596.155   5
  -2   7  -9 249.220 56.3262  21
  -2  -7  -9 284.658 61.2100  25
  -2   7 -10 27299.1 546.409   7
  -2  -7 -10 28817.6 581.482  25
  -2   7 -10 26905.6 525.828  21
  -2   7 -10 27056.9 517.280   5
  -2  -7 -11 5716.41 238.942  25
  -2   7 -11 5862.89 242.689   7
  -2   7 -11 5695.72 229.050  21
  -2   7 -11 5982.01 233.307   5
  -2  -7 -12 265.781 45.6890   5
  -2  -7 -12 368.012 56.2011  25
  -2   7 -12 246.200 53.7932   7
  -2  -7 -12 320.217 52.3326  22
  -2   7 -12 271.043 48.2794  21
  -2   7 -13 3349.23 142.262  21
  -2  -8  15 22698.3 361.021  19
   2   8 -15 23402.1 377.512  18
   2  -8 -14 5119.80 190.237  23
   2  -8 -14 5487.72 201.675   9
   2   8 -14 5169.43 205.228  18
   2  -8 -13 994.154 97.4170  23
   2  -8 -13 1005.12 95.5597   9
   2   8 -13 945.378 98.4239  18
   2  -8 -12 1474.11 120.590  26
   2  -8 -12 1390.60 120.475   9
   2  -8 -11 23807.2 546.189  23
   2  -8 -11 23482.3 500.824  26
   2  -8 -10 393.989 82.7592  23
   2  -8 -10 357.891 68.5339   9
   2  -8 -10 370.875 68.6045  26
   2  -8  -9 22940.5 463.488  11
   2  -8  -9 23101.4 569.476  23
   2  -8  -9 22892.1 513.976  26
   2  -8  -9 23378.4 528.490   9
   2  -8  -8 49.4543 26.6668  26
   2  -8  -8 75.8459 37.6899  23
   2  -8  -8 81.0243 28.1493  11
   2  -8  -7 916.216 107.337  26
   2  -8  -7 839.387 114.778  23
   2  -8  -7 937.388 99.0351  11
   2  -8  -7 970.234 108.357   9
   2   8  -7 892.569 97.8973  18
   2  -8  -6 4758.46 256.621  23
   2  -8  -6 5234.78 236.786  11
   2  -8  -6 5412.13 245.542   9
   2   8  -6 5085.44 216.981  18
  -2  -8   5 41845.3 604.354   3
   2  -8  -5 41588.5 721.079  23
   2  -8  -5 41286.9 667.500   9
  -2  -8   4 1133.28 101.149   3
   2  -8  -4 1088.24 109.352  13
   2  -8  -4 1197.97 118.529  23
   2  -8  -4 1131.29 110.378   9
   2  -8  -3 48438.3 638.829  16
   2  -8  -3 51364.7 741.408  13
   2  -8  -3 49272.7 690.897   6
   2  -8  -3 49686.0 698.954  23
  -2  -8   3 49216.6 669.393   3
   2  -8  -2 1200.17 99.8832  16
   2  -8  -2 1426.22 122.844  13
   2  -8  -2 1251.51 105.526  23
   2  -8  -2 1247.42 112.770   6
  -2  -8   2 1367.83 113.785   3
   2  -8  -1 2012.66 130.239  16
   2   8  -1 2022.79 139.925  27
   2  -8  -1 2097.56 151.378  13
  -2  -8   1 1910.93 133.703  24
   2  -8  -1 1914.35 134.695   6
  -2  -8   1 2064.09 138.761   3
   2  -8   0 50.4267 16.5095  16
  -2  -8   0 64.6262 29.2014  15
   2   8   0 66.3320 29.6293  27
  -2  -8   0 79.2541 30.4908   3
   2  -8   0 43.6397 28.6754  13
  -2  -8   0 61.8141 27.5859  24
   2  -8   0 73.4906 27.7628   6
  -2  -8  -1 34630.0 569.863  15
   2   8   1 36358.8 610.098  27
   2  -8   1 35494.6 620.962  13
  -2  -8  -1 34420.1 588.713  24
  -2  -8  -1 36917.7 608.287   3
   2  -8   1 35541.6 611.540   6
   2   8   2 365.907 64.4991  27
  -2  -8  -2 317.938 58.0221  15
  -2  -8  -2 314.892 58.4206  24
   2  -8   2 363.998 61.4142  17
  -2  -8  -3 45552.1 672.210  15
   2   8   3 43521.6 684.321  27
  -2  -8  -3 45381.2 705.330  24
   2  -8   3 45481.5 612.273  17
   2  -8   4 147.591 41.3375  17
   2   8   4 186.261 52.1083  27
  -2  -8  -4 171.670 48.5626  29
  -2  -8  -5 11827.0 371.302  29
   2   8   5 12013.8 384.476  27
  -2   8  -5 10883.8 321.913   2
   2  -8   5 11741.1 308.331  17
  -2  -8  -6 4393.45 223.880  29
   2   8   6 4488.67 240.197  27
  -2   8  -6 4267.94 209.833   7
  -2   8  -6 4531.65 206.821  21
  -2   8  -6 4355.89 213.211   2
  -2  -8  -7 7580.60 297.428  29
  -2   8  -7 7279.75 281.472   7
  -2   8  -7 7334.84 272.022  21
  -2  -8  -8 3164.21 190.826  29
  -2   8  -8 3161.64 195.355   2
  -2   8  -8 3051.06 188.304   7
  -2  -8  -8 2976.78 193.236  25
  -2   8  -8 3009.40 176.868  21
  -2   8  -8 3011.49 170.109   5
  -2   8  -9 34378.9 631.927   7
  -2   8  -9 34169.6 589.176  21
  -2   8  -9 35234.6 581.937   5
  -2   8 -10 911.818 99.5171   7
  -2   8 -10 901.779 91.5875   5
  -2  -8 -11 7199.59 259.127  25
  -2   8 -11 7168.54 260.334   7
  -2   8 -11 6861.12 242.740  21
  -2  -8 -12 5458.87 198.939  25
  -2  -8 -12 5603.17 188.002  22
  -2   8 -12 5167.25 189.775  21
  -2   8 -13 1386.56 84.6184  21
  -2  -9  15 8223.72 202.922  19
   2  -9 -14 2403.30 124.495  23
  -2  -9  14 2564.81 129.749  19
   2   9 -14 2434.63 127.999  18
   2  -9 -13 25909.5 469.406  23
   2   9 -13 26374.3 469.363  18
   2  -9 -12 2519.73 162.110  23
   2  -9 -12 2516.17 154.606   9
   2   9 -12 2512.93 155.996  18
   2  -9 -11 1076.33 113.678  23
   2  -9 -11 1079.50 103.879   9
   2   9 -11 1040.61 107.314  18
   2  -9 -10 53276.4 832.660  23
   2   9 -10 51396.0 752.671  18
   2  -9  -9 12419.8 411.217  23
   2  -9  -9 12079.4 371.309   9
   2   9  -9 11826.9 356.116  18
   2  -9  -8 7861.32 278.752  11
   2  -9  -8 7878.38 334.724  23
   2  -9  -8 7855.81 299.989   9
   2  -9  -7 32894.5 585.929  11
   2  -9  -7 34009.5 627.583   9
   2  -9  -6 4617.97 223.427  11
   2  -9  -6 4741.44 231.347   9
  -2  -9   5 14957.3 379.047   3
   2  -9  -5 14755.8 404.851  13
   2  -9  -5 13592.8 417.119  23
   2  -9  -5 14954.0 406.570   9
  -2  -9   4 23916.1 480.271   3
   2  -9  -4 22137.9 501.359  13
   2  -9  -4 22700.7 513.398  23
   2  -9  -3 8150.85 266.809  16
   2  -9  -3 8456.08 310.978  13
   2  -9  -3 8284.76 293.666   6
   2  -9  -3 7967.05 288.254  23
  -2  -9   3 8185.58 280.912   3
   2  -9  -2 16138.6 376.261  16
   2  -9  -2 16908.5 438.798  13
   2  -9  -2 16432.4 390.894  23
   2  -9  -2 16360.0 409.436   6
  -2  -9   2 17082.3 414.176   3
   2  -9  -1 40030.4 588.049  16
  -2  -9   1 38434.7 622.567  15
   2   9  -1 40129.2 633.612  27
   2  -9  -1 38597.2 663.982  13
  -2  -9   1 37269.7 621.226  24
   2  -9  -1 40853.1 649.655   6
  -2  -9   1 41457.1 650.604   3
   2  -9   0 2673.09 152.608  16
  -2  -9   0 2645.88 163.599  15
   2   9   0 2700.59 165.751  27
   2  -9   0 2595.00 168.884  13
  -2  -9   0 2670.53 167.362  24
   2  -9   0 2528.16 158.154   6
  -2  -9   0 2895.39 172.053   3
  -2  -9  -1 24866.6 508.231  15
   2   9   1 25577.3 526.125  27
   2  -9   1 25325.6 534.440  13
  -2  -9  -1 24933.8 519.576  24
  -2  -9  -1 25838.3 530.035   3
   2  -9   1 24983.0 515.063   6
  -2  -9  -2 2257.59 154.115  15
   2   9   2 2197.59 160.670  27
  -2  -9  -2 2125.14 152.391  24
  -2  -9  -2 2111.50 150.609   3
   2  -9   2 2132.77 152.757   6
   2   9   3 3518.11 198.896  27
  -2  -9  -3 3673.89 197.040  15
  -2  -9  -3 3635.82 207.953  24
  -2  -9  -3 3931.19 216.041   3
   2   9   4 7946.84 310.846  27
   2   9   5 9368.06 345.638  27
  -2  -9  -5 9158.51 332.601  29
  -2  -9  -6 110.730 40.4774  29
   2   9   6 64.3763 35.5018  27
  -2   9  -6 156.382 53.9227  21
  -2  -9  -7 20023.7 477.190  29
   2   9   7 20449.3 516.684  27
  -2   9  -7 18344.8 448.277   7
  -2   9  -7 17952.3 410.372  21
  -2   9  -7 20185.1 480.322   2
  -2  -9  -8 4563.76 225.210  29
  -2   9  -8 4484.44 230.760   2
  -2  -9  -8 4597.38 238.941  25
  -2   9  -8 4269.09 204.238  21
  -2  -9  -9 74.3748 34.4323  25
  -2   9  -9 70.1151 36.4238   7
  -2   9 -10 9330.08 305.039   7
  -2  -9 -10 9357.88 309.648  25
  -2   9 -10 8687.71 275.427  21
  -2  -9 -11 6113.62 228.129  25
  -2   9 -11 6499.29 236.858   7
  -2   9 -11 5647.63 205.569  21
  -2  -9 -12 229.187 41.4684  25
  -2   9 -12 286.052 50.2814   7
  -2   9 -12 202.814 38.6236  21
  -2   9 -13 2941.22 116.303  21
   2 -10 -14 23027.9 351.294  23
  -2 -10  14 22555.1 350.970  19
   2 -10 -13 108.284 32.0995  23
  -2 -10  13 184.734 43.3323  19
   2 -10 -12 13575.2 359.560  23
   2 -10 -12 14844.4 352.332   9
   2 -10 -11 168.924 43.1363   9
   2 -10 -10 4838.58 243.752  23
   2 -10 -10 5048.53 229.026   9
   2 -10  -9 8616.96 335.873  23
   2 -10  -8 46495.1 671.576  11
   2 -10  -8 47569.4 809.236  23
   2 -10  -8 47341.3 725.605   9
   2 -10  -7 533.238 92.4809  23
   2 -10  -7 447.014 68.9176  11
   2 -10  -7 569.313 85.0557   9
   2 -10  -6 59721.2 812.962  11
   2 -10  -6 62705.8 842.998   9
  -2 -10   5 331.233 64.3081   3
   2 -10  -5 271.951 64.1715  23
  -2 -10   4 2946.66 176.008   3
   2 -10  -4 2941.14 188.471  13
   2 -10  -4 2733.21 180.446  23
  -2 -10   3 839.190 94.3498   3
   2 -10  -3 900.615 103.113  13
   2 -10  -3 731.022 90.3515  23
   2 -10  -2 16469.5 382.157  16
   2  10  -2 15852.8 404.019  27
   2 -10  -2 17768.8 460.048  13
   2 -10  -2 17541.9 442.896   6
  -2 -10   2 17184.1 427.784   3
   2 -10  -1 176.500 38.3698  16
  -2 -10   1 175.999 45.4270  15
   2  10  -1 237.450 55.2997  27
  -2 -10   1 231.577 53.7407   3
   2 -10  -1 241.005 55.0091  13
  -2 -10   1 166.977 45.4547  24
   2 -10  -1 220.858 51.5972   6
   2 -10   0 85905.5 883.946  16
  -2 -10   0 84110.7 955.305  15
   2  10   0 84196.9 971.520  27
   2 -10   0 83396.1 994.305  13
  -2 -10   0 80813.5 958.780  24
   2 -10   0 86228.1 988.172   6
  -2 -10   0 88276.9 990.721   3
   2 -10   1 3443.91 179.204  16
  -2 -10  -1 3620.43 200.241  15
   2  10   1 3612.92 202.917  27
   2 -10   1 3634.28 208.754  13
  -2 -10  -1 3527.12 203.063  24
   2 -10   1 3625.52 202.950   6
  -2 -10  -1 3646.02 204.302   3
   2 -10   2 28956.2 507.705  16
  -2 -10  -2 29245.5 570.458  15
   2  10   2 31590.5 612.379  27
  -2 -10  -2 29857.2 590.384  24
  -2 -10  -2 30703.3 593.341   3
   2 -10   2 31148.5 605.055   6
  -2 -10  -3 1945.09 149.937  15
   2  10   3 2113.56 158.167  27
  -2 -10  -3 2112.57 159.573  24
  -2 -10  -3 2179.93 161.981   3
   2 -10   3 2139.42 157.811   6
  -2 -10  -4 38605.5 692.157  29
   2  10   4 39316.5 705.880  27
  -2 -10  -5 271.900 59.7390  29
   2  10   5 210.322 55.3661  27
  -2 -10  -6 36957.3 654.728  29
   2  10   6 38854.0 715.406  27
  -2 -10  -6 39848.0 686.287   3
  -2  10  -6 36206.7 634.332   2
  -2 -10  -7 151.592 45.8633  29
   2  10   7 188.503 55.9038  27
  -2 -10  -7 175.849 46.7874   3
  -2  10  -7 124.588 46.0162   2
  -2 -10  -8 11206.2 343.330  29
  -2  10  -8 12025.5 375.758   2
  -2  10  -8 10984.1 345.405   7
  -2 -10  -8 11197.5 362.163  25
  -2 -10  -8 11894.5 359.542   3
  -2  10  -9 598.281 80.7841   7
  -2 -10  -9 669.672 82.5717   3
  -2  10  -9 509.496 69.1936  21
  -2  10 -10 2317.57 146.369   7
  -2 -10 -10 2142.41 141.724  25
  -2  10 -10 2005.59 123.754  21
  -2 -10 -11 17.4931 24.7389  25
  -2  10 -11 64.4629 26.3701   7
  -2 -10 -11 42.3063 20.4282  22
  -2  10 -11 61.5153 23.8895  21
  -2 -10 -12 36677.7 454.360  25
  -2  10 -12 37685.8 440.823  21
   2 -10  12 38143.0 502.974   6
   2 -11 -13 15455.8 315.935  23
  -2 -11  13 15548.7 301.192  19
   2 -11 -12 2616.44 148.185  23
  -2 -11  12 2673.60 137.759  19
   2 -11 -11 10037.9 317.045  23
   2 -11  -9 189.164 54.1014  23
   2 -11  -8 16627.2 476.729  23
   2 -11  -7 35845.6 716.760  23
   2 -11  -7 33266.3 578.728  11
   2 -11  -6 3477.49 217.598  23
   2 -11  -6 3517.20 195.857  11
   2 -11  -5 7802.96 297.649  13
   2 -11  -5 6859.21 295.566  23
  -2 -11   4 17152.1 434.734   3
   2 -11  -4 16575.4 441.276  13
  -2 -11   3 3154.47 187.466   3
   2 -11  -3 3217.84 199.288  13
  -2 -11   2 11029.8 344.452   3
  -2 -11   2 11025.4 361.811  15
   2  11  -2 10375.3 336.485  27
   2 -11  -2 11172.9 374.314  13
   2 -11  -2 11094.2 359.418   6
   2 -11  -1 19203.2 410.673  16
  -2 -11   1 19318.0 475.080  15
   2  11  -1 18865.0 461.096  27
   2 -11  -1 19615.5 495.891  13
  -2 -11   1 18437.7 463.781  24
   2 -11  -1 20027.0 482.760   6
  -2 -11   1 19918.5 475.834   3
   2 -11   0 6513.35 239.316  16
  -2 -11   0 6589.78 276.776  15
   2  11   0 6698.84 276.889  27
   2 -11   0 6226.80 277.843  13
  -2 -11   0 6100.80 264.093  24
   2 -11   0 6744.09 286.012   6
  -2 -11   0 7179.42 293.997   3
   2 -11   1 19074.1 413.809  16
  -2 -11  -1 19164.0 475.930  15
   2  11   1 19171.1 481.006  27
   2 -11   1 19357.7 496.874  13
  -2 -11  -1 18691.8 477.507  24
   2 -11   1 18904.3 465.699   6
  -2 -11  -1 19812.9 480.198   3
   2 -11   2 64036.1 773.528  16
  -2 -11  -2 62443.5 845.149  15
   2  11   2 62455.8 884.528  27
  -2 -11  -2 61865.0 876.857  24
   2 -11   2 64288.7 881.050   6
  -2 -11  -2 64702.7 873.065   3
  -2 -11  -3 2912.19 186.278  15
   2  11   3 2684.01 181.458  27
  -2 -11  -3 2829.48 189.351  24
   2 -11   3 2872.23 190.178   6
  -2 -11  -4 16154.7 444.112  29
   2  11   4 16077.3 451.664  27
  -2 -11  -4 15551.9 430.311   3
   2 -11   4 16622.2 452.407   6
  -2 -11  -5 20209.6 484.690  29
   2  11   5 20342.6 508.463  27
  -2 -11  -5 20999.7 497.044   3
   2 -11   5 20094.9 488.516   6
  -2 -11  -6 344.463 63.1814  29
   2  11   6 318.496 64.8701  27
  -2 -11  -6 391.653 69.8202   3
  -2  11  -6 387.409 68.6308   2
   2  11   7 18196.9 468.002  27
  -2 -11  -7 18596.0 442.975  29
  -2 -11  -7 19518.5 455.178   3
  -2  11  -7 19335.9 472.589   2
  -2  11  -8 6685.42 277.979   2
  -2  11  -8 6034.73 248.274   7
  -2 -11  -8 6542.39 255.424   3
  -2 -11  -9 72.2431 32.7697  25
  -2  11  -9 61.2623 36.2342   7
  -2  11  -9 28.4715 15.0290  21
  -2  11 -10 16675.0 369.302   7
  -2 -11 -10 16107.7 363.883  25
   2 -11  10 16129.9 366.791   6
  -2 -11 -11 9324.64 243.355  25
   2 -11  11 9944.38 265.371   6
  -2 -11 -12 300.843 39.5023  25
   2 -12 -13 299.777 41.2824  23
   2 -12 -12 96.0635 30.7298  23
  -2 -12  12 58.4140 22.5073  19
   2 -12 -11 20908.6 429.377  23
  -2 -12  11 21192.1 373.892  19
   2 -12 -10 1326.87 119.022  23
  -2 -12  10 1244.15 96.8648  19
   2 -12  -8 654.180 105.660  23
   2 -12  -7 317.675 68.3403  23
   2 -12  -6 2918.84 200.079  23
   2 -12  -6 2767.06 171.519  11
   2 -12  -5 24068.8 540.679  23
  -2 -12   4 2009.49 159.846   3
   2 -12  -4 1646.14 141.004  13
   2 -12  -4 1687.18 138.157  23
   2  12  -3 27707.6 552.871  27
   2 -12  -3 30391.1 607.599  13
  -2 -12   2 3859.96 218.386  15
   2  12  -2 3521.40 201.588  27
   2 -12  -2 3758.66 217.751  13
  -2 -12   2 3540.19 208.839  24
  -2 -12   1 428.064 73.1387  15
   2  12  -1 410.372 72.2203  27
   2 -12  -1 414.040 75.9064  13
  -2 -12   1 445.839 75.2038  24
   2 -12  -1 418.111 74.8837   6
  -2 -12   0 5901.23 272.080  15
   2  12   0 5738.74 262.107  27
   2 -12   0 5766.44 273.233  13
  -2 -12   0 5797.40 267.177  24
   2 -12   0 6211.14 273.812   6
  -2 -12  -1 28223.3 589.864  15
   2  12   1 27485.7 582.897  27
   2 -12   1 30108.0 641.519  13
  -2 -12  -1 27436.0 584.746  24
   2 -12   1 29195.5 597.637   6
   2  12   2 1900.05 154.736  27
   2 -12   2 2311.27 188.794  13
  -2 -12  -2 2126.96 163.437  24
   2 -12   2 2009.88 155.692   6
  -2 -12  -2 1959.26 153.310  15
  -2 -12  -2 2170.65 165.980   3
   2  12   3 16687.7 446.127  27
   2 -12   3 17706.4 467.176   6
  -2 -12  -4 2653.73 177.969  29
   2  12   4 2480.94 176.979  27
   2 -12   4 2546.00 175.878   6
  -2 -12  -4 2653.24 177.190   3
  -2 -12  -5 8300.54 303.321  29
   2  12   5 8648.60 325.418  27
   2 -12   5 8276.34 323.257  13
  -2 -12  -5 9041.46 318.523   3
  -2 -12  -6 1630.69 129.616  29
   2  12   6 1656.23 140.950  27
   2 -12   6 1691.18 141.860   6
  -2  12  -6 1654.42 135.958   2
  -2 -12  -6 1751.65 137.379   3
   2 -12   7 3427.62 185.845  13
   2 -12   7 3873.97 205.613   6
  -2 -12  -7 4103.61 200.910   3
  -2  12  -7 4125.18 216.842   2
  -2 -12  -8 67.9722 32.5041  29
  -2  12  -8 65.4770 34.8047   2
  -2 -12  -8 76.1398 30.4632  25
   2 -12   8 32.8835 25.5306   6
  -2  12  -9 19893.9 410.809   7
  -2 -12  -9 18957.3 402.543  25
   2 -12   9 19237.0 410.980   6
  -2  12 -10 1426.40 102.311   7
  -2 -12 -10 1333.82 96.1231  25
   2 -12  10 1426.14 103.993   6
  -2 -12 -11 4287.06 148.093  25
   2 -13 -12 7223.37 202.926  23
   2 -13 -11 610.836 66.6281  23
   2 -13 -10 21832.9 429.464  23
   2 -13  -9 1063.29 108.725  23
   2 -13  -8 14606.0 457.354  23
   2 -13  -6 1270.36 129.036  23
   2 -13  -5 831.643 101.615  23
  -2 -13   4 33647.5 647.642  15
   2 -13  -4 32527.6 612.627  13
  -2 -13   3 1105.83 118.633  15
  -2 -13   3 1116.19 116.713   3
   2  13  -3 915.778 102.016  27
   2 -13  -3 1131.51 116.641  13
  -2 -13   3 982.040 112.775  24
  -2 -13   2 14393.3 410.595   3
  -2 -13   2 14044.0 414.644  15
   2  13  -2 13435.0 394.348  27
   2 -13  -2 14042.9 414.585  13
  -2 -13   2 13929.0 415.115  24
  -2 -13   1 1904.04 153.839  15
  -2 -13   1 2014.97 153.863   3
   2  13  -1 1785.48 144.427  27
   2 -13  -1 1853.12 153.732  13
  -2 -13   1 1913.15 152.068  24
  -2 -13   0 490.509 77.0107   3
  -2 -13   0 512.294 81.1291  15
   2  13   0 460.907 73.8749  27
   2 -13   0 479.083 76.7349  13
  -2 -13   0 369.444 72.8953  24
   2 -13   0 480.563 81.6287   6
  -2 -13  -1 2865.80 183.736  15
   2  13   1 2778.61 183.724  27
   2 -13   1 2910.78 203.860  13
  -2 -13  -1 2907.42 188.699  24
   2 -13   1 2995.70 193.559   6
  -2 -13  -1 3100.74 188.112   3
  -2 -13  -2 5964.13 263.116  15
   2  13   2 6002.10 267.906  27
  -2 -13  -2 5986.11 274.238  24
   2 -13   2 6401.75 278.821   6
  -2 -13  -2 6225.25 267.690   3
   2  13   3 1007.71 106.721  27
  -2 -13  -3 1237.19 120.261   3
  -2 -13  -4 12702.6 376.706  29
   2  13   4 12549.7 383.316  27
  -2 -13  -5-1.23509 18.7223  29
   2  13   5 17.0653 22.1470  27
  -2 -13  -5 34.3564 20.3750   3
   2 -13   5 36.8946 26.3566   6
  -2 -13  -6 23.1762 20.6722  29
  -2  13  -6 59.8804 34.8488   2
  -2 -13  -6 34.4840 23.1941   3
   2 -13   6 69.3201 24.7705  13
   2 -13   6 61.9567 29.8430   6
  -2  13  -7 2179.08 155.557   2
  -2 -13  -7 1896.01 127.734  29
   2 -13   7 1722.76 125.244  13
   2 -13   7 2002.71 138.439   6
  -2 -13  -7 2175.49 140.911   3
  -2 -13  -8 8054.83 260.309  25
   2 -13   8 8085.42 263.079   6
  -2 -13  -9-6.96374 15.5680  25
   2 -13   9 24.1928 14.1191   6
  -2 -13 -10 13497.7 274.687  25
   2 -13  10 15050.0 293.899   6
   2 -14 -11 9987.36 234.954  23
   2 -14 -10 682.369 68.6531  23
   2 -14  -9 2195.12 133.767  23
   2 -14  -8 10897.5 322.326  23
   2 -14  -7 59.2897 24.9362  23
   2 -14  -6 19329.2 444.908  23
   2 -14  -6 18713.7 403.560  11
   2  14  -4 1302.26 118.539  27
  -2 -14   4 1361.47 126.572  24
  -2 -14   3 8036.56 306.940  15
   2  14  -3 7609.08 289.993  27
   2 -14  -3 7698.12 291.157  13
  -2 -14   3 7763.77 304.654  24
  -2 -14   2 7908.28 309.501  15
  -2 -14   2 8120.78 306.240   3
   2  14  -2 7043.48 280.409  27
  -2 -14   2 7365.70 297.401  24
   2 -14  -2 7414.38 292.148  13
  -2 -14   1 1527.83 135.825  15
  -2 -14   1 1558.29 134.230   3
   2  14  -1 1421.42 128.735  27
   2 -14  -1 1536.51 133.387  13
  -2 -14   1 1491.09 137.361  24
  -2 -14   0 20573.5 492.915  15
   2  14   0 19188.0 474.658  27
   2 -14   0 19125.8 477.795  13
  -2 -14   0 20106.6 496.208  24
  -2 -14  -1 17496.6 442.513   3
  -2 -14  -1 16651.6 436.941  15
   2  14   1 15876.8 429.878  27
   2 -14   1 16457.0 452.407  13
  -2 -14  -1 16154.9 442.461  24
  -2 -14  -2 11270.9 346.504   3
   2  14   2 10264.3 342.250  27
  -2 -14  -2 11011.4 359.896  24
   2 -14   2 11379.6 359.621   6
  -2 -14  -3 13778.3 387.989  29
   2  14   3 12840.2 379.578  27
   2 -14   3 14109.0 398.961   6
  -2 -14  -3 14321.2 384.342   3
   2 -14   4 10853.2 374.825  13
   2 -14   4 9899.33 326.559   6
  -2 -14  -4 10127.3 314.956   3
  -2 -14  -5 2161.18 141.381  29
   2  14   5 2186.09 152.951  27
   2 -14   5 2378.91 164.507  13
   2 -14   5 2248.10 150.683   6
  -2 -14  -5 2282.96 146.470   3
  -2 -14  -6 9639.66 279.022  29
   2  14   6 9528.52 300.887  27
   2 -14   6 9627.85 306.976  13
   2 -14   6 9784.22 297.451   6
  -2 -14  -7 1787.07 112.929  29
  -2 -14  -7 1808.70 124.364  25
   2 -14   7 1907.56 123.869   6
  -2 -14  -8 3586.03 159.891  25
   2 -14   8 3908.63 166.580   6
  -2 -14  -9 7169.48 202.604  25
   2 -14   9 7674.14 215.946   6
  -2 -15  10 798.877 69.6583  15
  -2 -15  10 679.478 64.0504  24
   2 -15 -10 600.586 57.0644  23
  -2 -15   9 1546.96 104.608  15
  -2 -15   9 1434.39 100.491  24
   2 -15  -9 1244.16 85.9071  23
  -2 -15   8 66.7620 27.3553  15
   2 -15  -8 85.5291 25.9147  23
  -2 -15   7 40087.1 606.713  15
  -2 -15   6 25.6882 14.1505  15
  -2 -15   6 29.2704 24.5835  24
  -2 -15   5 4746.52 221.825  15
   2  15  -5 4319.12 199.409  27
  -2 -15   5 4502.49 216.599  24
   2 -15  -5 4252.84 190.045  11
  -2 -15   4 46.6547 29.4293  15
   2  15  -4 74.9309 33.6442  27
  -2 -15   3 2272.44 159.772  15
   2 -15  -3 2184.98 149.144  13
  -2 -15   2 141.297 40.0115  15
   2 -15  -2 138.291 40.7540  13
  -2 -15   1 20818.1 483.685   3
   2 -15  -1 17387.4 430.982  13
  -2 -15   0 325.037 61.6270  15
  -2 -15   0 331.623 61.4743   3
   2 -15   0 346.177 67.5917  13
  -2 -15  -1 19656.0 458.050  15
   2 -15   1 18761.8 452.713  13
  -2 -15  -2 1031.12 102.441   3
   2  15   2 896.609 95.3385  27
   2 -15   2 946.013 102.769  13
   2 -15   2 968.607 101.927   6
  -2 -15  -3 3027.89 171.012  29
  -2 -15  -3 3308.34 177.536   3
   2  15   3 2765.24 167.997  27
   2 -15   3 3105.69 184.120  13
   2 -15   3 3211.35 176.869   6
  -2 -15  -4 387.162 60.9576   3
   2  15   4 352.072 60.1158  27
   2 -15   4 381.489 63.0044  13
  -2 -15  -4 287.172 50.6126  29
   2 -15   4 469.278 68.6253   6
  -2 -15  -5 14593.2 333.378  29
   2  15   5 14536.4 363.338  27
   2 -15   5 15353.1 379.375  13
   2 -15   5 15838.3 367.601   6
  -2 -15  -6 141.400 33.3458  29
   2  15   6 174.607 39.2152  27
   2 -15   6 187.859 39.8875  13
   2 -15   6 185.231 44.9910   6
  -2 -15  -7 15264.7 325.257  25
   2 -15   7 16063.4 329.242   6
  -2 -15  -8-5.53150 12.4393  25
  -2 -16   9 6932.14 193.602  15
  -2 -16   9 6459.94 183.784  24
  -2 -16   8 4296.73 163.451  15
  -2 -16   8 4277.23 165.438  24
  -2 -16   7 112.904 30.4182  15
  -2 -16   7 145.365 39.5317  24
  -2 -16   6 17315.4 378.671  15
  -2 -16   6 16344.4 370.120  24
  -2 -16   5 8349.48 273.636  15
  -2 -16   5 7774.15 264.214  24
   2  16  -4 1270.65 103.519  27
  -2 -16   4 1469.33 118.634  15
  -2 -16   4 1357.24 112.311  24
   2 -16  -4 1306.89 102.119  11
  -2 -16   3 4568.56 212.243  15
   2  16  -3 4047.39 190.207  27
  -2 -16   3 4405.67 209.716  24
  -2 -16   2 3838.13 194.335  15
   2  16  -2 3636.42 184.665  27
   2 -16  -2 3453.27 177.630  13
  -2 -16   2 3731.60 195.256  24
  -2 -16   1 1922.26 138.712  15
   2  16  -1 1851.50 133.797  27
   2 -16  -1 1700.31 126.030  13
  -2 -16   1 1855.13 134.531  24
   2  16   0 22447.0 461.831  27
   2 -16   0 22558.5 461.880  13
   2  16   1 6931.05 249.838  27
   2 -16   1 7248.11 261.689  13
   2  16   2 9622.33 294.416  27
   2 -16   2 9826.98 302.449  13
  -2 -16  -2 9696.18 288.673  29
  -2 -16  -3 10149.3 280.908  29
   2  16   3 10288.8 300.958  27
   2 -16   3 10663.5 307.622  13
   2  16   4 11612.0 310.104  27
  -2 -16  -4 11643.3 284.046  29
   2 -16   4 11932.5 313.978  13
   2  16   5 2210.60 128.336  27
   2 -16   5 2176.84 128.573  13
   2 -16   5 2422.69 128.843   6
   2 -16   6 8995.73 241.587  13
  -2 -16  -6 8914.78 239.818  25
  -2 -16  -7 569.940 55.6833  25
  -2 -17   8 7163.04 184.948  24
  -2 -17   7 216.363 37.4402  24
  -2 -17   7 211.808 38.5907  15
  -2 -17   6 1166.86 87.9712  15
  -2 -17   6 1010.10 82.9061  24
  -2 -17   5 464.237 58.8464  15
  -2 -17   5 423.923 58.7457  24
  -2 -17   4 16798.1 356.803  15
  -2 -17   4 16594.4 364.705  24
   2 -17  -4 15634.7 309.447  11
  -2 -17   3 319.944 52.2579  15
   2  17  -3 313.345 50.2856  27
  -2 -17   3 280.818 51.0035  24
   2 -17  -3 261.091 43.3589  11
  -2 -17   2 7330.78 243.450  15
   2  17  -2 6665.59 227.956  27
  -2 -17   2 7072.46 245.769  24
  -2 -17   1 4118.21 183.475  15
   2  17  -1 3778.83 171.849  27
   2 -17  -1 3755.76 170.355  13
  -2 -17   1 3896.48 183.439  24
   2  17   0 19.8124 23.9542  27
   2 -17   0 5.74098 11.9542  13
  -2 -17  -1 3317.91 157.257  29
   2  17   1 3068.23 154.539  27
   2 -17   1 3089.07 154.757  13
  -2 -17  -2 4176.99 166.469  29
   2  17   2 4231.23 178.742  27
   2 -17   2 4379.26 180.994  13
   2  17   3 423.390 57.6277  27
   2 -17   3 449.233 58.9696  13
   2  17   4 5662.94 191.798  27
   2 -17   4 5796.47 193.360  13
   2 -17   5 229.626 38.4380  13
  -2 -17  -5 194.866 35.5370  25
  -2 -17  -6 17.7954 15.2376  25
  -2 -18   6 352.385 43.1818  24
  -2 -18   5 7119.23 193.418  15
  -2 -18   5 7180.34 196.586  24
  -2 -18   4 267.656 40.7604  15
  -2 -18   4 284.134 43.8888  24
  -2 -18   3 10460.9 258.704  24
   2  18  -2 1247.62 85.4285  27
  -2 -18   2 1320.52 93.4085  24
   2 -18  -2 1322.71 87.6579  11
  -2 -18   1 108.951 27.7004  29
   2  18  -1 91.0538 28.0038  27
  -2 -18   0 634.066 60.7810  29
   2  18   0 620.927 63.3798  27
   2 -18   0 615.556 63.3976  13
   2  18   1 10521.7 254.791  27
   2 -18   1 11119.9 260.750  13
   2  18   2 457.710 54.8796  27
   2 -18   2 472.821 54.6827  13
   2  18   3 6221.97 180.950  27
   2 -18   3 6248.41 181.929  13
  -2 -18  -4 187.020 32.1590  25
   3   0 -15 45.5879 20.6083  26
   3   0 -14 32595.4 479.255  26
   3   0 -14 35148.6 515.155  18
   3   0 -13 165.731 46.8927  26
   3   0 -13 137.151 44.1200   9
   3   0 -13 101.376 42.1101  18
   3   0 -12 23320.6 506.190   9
   3   0 -12 24218.2 432.605  20
   3   0 -12 23381.3 503.033  26
   3   0 -12 24928.0 546.899  18
   3   0 -11 47.6805 27.9055  14
   3   0 -11 36.7556 37.1796  26
   3   0 -11 44.5028 21.4336   4
   3   0 -11 18.5285 18.0099   9
   3   0 -10 33.2514 22.2797  14
   3   0 -10 140.711 50.3062  26
   3   0 -10-8.54335 25.6721  20
   3   0 -10 118.343 47.7726  18
   3   0  -9 44.9424 30.1787  14
   3   0  -9 30.1013 31.4902  26
   3   0  -9 49.1072 38.9769  23
   3   0  -9-10.4220 29.6716  20
   3   0  -9 29.4280 32.5783   9
   3   0  -9 52.6899 32.9149  18
   3   0  -8 89148.8 1034.81  14
   3   0  -8 80754.8 1012.88  26
   3   0  -8 89679.1 1036.90  23
   3   0  -8 92573.5 998.986  20
   3   0  -8 94613.2 1097.82   9
   3   0  -8 84711.6 1108.82  18
   3   0  -7 124.981 45.8035  14
   3   0  -7 101.949 48.4465  26
   3   0  -7 126.661 53.5610  23
   3   0  -7 75.0299 36.9978  20
   3   0  -7 110.149 49.5922   9
   3   0  -7 69.1863 54.2565  18
   3   0  -6 65542.0 902.419  14
   3   0  -6 63335.4 845.610  26
   3   0  -6 63655.3 853.701  23
   3   0  -6 63456.9 805.046  20
   3   0  -6 66601.2 869.587   9
   3   0  -6 65210.5 946.139  18
   3   0  -5 16.5908 17.0675  14
   3   0  -5 53.0457 37.7917  26
   3   0  -5 19.7691 24.6872  12
   3   0  -5-45.4935 42.7448   4
   3   0  -5 14.8140 19.1042  20
   3   0  -5 39.3452 28.5811   9
   3   0  -5 49.2186 43.5658  18
   3   0  -4 2233.50 139.810  16
   3   0  -4 2123.72 159.254  14
   3   0  -4 2346.27 143.779  12
   3   0  -4 2181.84 164.000   4
   3   0  -4 2123.28 143.020  20
   3   0  -3 87.8124 27.9259  17
   3   0  -3 82.2326 34.7927  16
   3   0  -3 73.6455 36.4089  14
   3   0  -3 36.2771 21.3209  12
   3   0  -3 55.0489 27.3615   4
   3   0  -3 135.861 44.1363  11
   3   0  -3 102.198 30.8502  20
   3   0  -2 56170.2 703.131  17
   3   0  -2 55525.8 705.444  16
   3   0  -2 57984.6 828.856  14
   3   0  -2 56493.8 734.188  12
   3   0  -2 56071.4 697.277  11
   3   0  -1 15.8773 14.7272  17
   3   0  -1-6.74214 29.4461  16
   3   0  -1 54.1161 46.7628  14
   3   0  -1 2.38974 13.4711  12
   3   0  -1 36.4592 29.7706   4
   3   0  -1 60.8701 33.0799  11
   3   0   0 79486.4 949.987  14
   3   0   0 81198.2 966.278   4
   3   0   1 33.7286 13.4419  12
   3   0   1 57.6176 42.4126   4
   3   0   2 20175.2 456.427  12
   3   0   3 22.1088 23.4166  12
   3   0   4 41977.7 662.634  12
   3   0   5-24.6606 25.5303  12
   3   0   6 15371.0 374.835  12
  -3   0  -6 14888.8 386.620  22
  -3   0  -7 53.2303 33.7500  22
   3   0   7 8.62128 14.8301   8
  -3   0  -8 5910.59 245.088   5
   3   0   8 6602.38 281.113   8
  -3   0  -9 27.7991 22.7517  22
   3   0   9 1.39343 13.3936   8
   3   0  10 7742.18 242.113  17
  -3   0 -10 7987.38 252.667   5
  -3   0 -10 7539.80 249.004  22
  -3   0 -11 22.7210 20.6393   5
  -3   0 -11 10.0767 12.0512  22
  -3   0 -12 20766.3 322.175  21
   3   1 -15 4474.24 147.111  26
   3  -1 -14 517.593 62.9401  26
   3   1 -14 536.528 62.9768  26
   3  -1 -14 577.272 68.2041   9
   3  -1 -14 432.101 58.2895  18
   3   1 -14 561.417 66.9569  18
   3  -1 -13 30868.6 529.854  26
   3   1 -13 30383.3 515.177  26
   3  -1 -13 32854.1 552.628   9
   3   1 -13 32598.4 446.185  20
   3  -1 -13 34239.9 579.704  18
   3   1 -13 31800.0 559.062  18
   3  -1 -12 10704.1 353.853  26
   3   1 -12 9502.08 314.844  26
   3  -1 -12 10116.1 335.278   9
   3   1 -12 9302.43 315.349   9
   3   1 -12 10217.1 279.685  20
   3  -1 -12 10200.9 286.789  20
   3   1 -12 9568.88 335.041  18
   3   1 -11 5364.42 228.519  14
   3  -1 -11 5556.78 263.552   9
   3   1 -11 4906.87 241.013   9
   3  -1 -10 2947.51 166.542  14
   3   1 -10 3248.30 194.653  14
   3  -1 -10 3473.32 215.663  26
   3   1 -10 2849.46 189.736  26
   3  -1 -10 3260.44 195.159  23
   3   1 -10 3050.47 170.368  20
   3  -1 -10 3282.68 184.011  20
   3   1 -10 3217.86 218.159  18
   3  -1  -9 1634.53 130.773  14
   3   1  -9 1945.01 162.727  14
   3  -1  -9 1812.36 155.214  26
   3   1  -9 1580.45 143.775  26
   3  -1  -9 1787.01 144.741  23
   3  -1  -9 1693.99 135.634   4
   3   1  -9 1763.73 137.270  20
   3  -1  -9 1747.38 135.243  20
   3  -1  -9 1697.18 152.471   9
   3   1  -9 2009.69 161.118   9
   3  -1  -9 1855.99 165.388  18
   3   1  -9 1688.70 162.831  18
   3  -1  -8 3526.92 197.579  14
   3   1  -8 4088.49 238.339  14
   3  -1  -8 3240.20 200.799  26
   3   1  -8 3451.43 207.581  26
   3  -1  -8 3536.57 208.385  23
   3  -1  -8 3362.74 195.478   4
   3   1  -8 3829.86 201.162  20
   3  -1  -8 3629.34 198.184  20
   3  -1  -8 3688.81 220.743   9
   3   1  -8 4021.73 220.503   9
   3  -1  -8 3827.29 232.315  18
   3   1  -8 3645.75 230.577  18
   3  -1  -7 40648.4 679.548  14
   3   1  -7 45321.3 789.000  14
   3  -1  -7 40170.1 694.909  26
   3   1  -7 41404.9 681.726  26
   3  -1  -7 41518.6 695.073  23
   3  -1  -7 42257.6 697.695   4
   3   1  -7 41975.2 680.260  20
   3  -1  -7 43135.8 673.480  20
   3  -1  -7 44336.3 751.164   9
   3   1  -7 44229.2 706.445   9
   3  -1  -7 40959.3 755.542  18
   3   1  -7 42377.6 778.570  18
   3  -1  -6 1447.46 128.680  14
   3   1  -6 1603.42 143.744  14
   3  -1  -6 1537.41 135.675  26
   3   1  -6 1582.25 130.541  26
   3  -1  -6 1514.00 135.717  23
   3  -1  -6 1525.83 132.696   4
   3   1  -6 1381.69 122.754  20
   3  -1  -6 1536.34 128.759  20
   3  -1  -6 1586.39 137.922   9
   3   1  -6 1543.71 128.376   9
   3  -1  -6 1649.57 151.443  18
   3   1  -6 1637.08 154.206  18
   3  -1  -5 8909.34 321.756  14
   3   1  -5 9422.30 349.649  14
   3   1  -5 9181.29 294.399  26
   3  -1  -5 9409.12 274.569  12
   3   1  -5 9274.81 278.684  12
   3  -1  -5 9007.34 312.743  23
   3  -1  -5 9647.77 320.935  11
   3  -1  -5 9326.80 335.432   4
   3  -1  -5 9548.73 304.053  20
   3  -1  -5 9614.98 332.337   9
   3   1  -5 9756.60 309.216   9
   3   1  -5 9657.76 354.036  18
   3  -1  -4 24518.1 471.799  16
   3  -1  -4 24413.6 528.631  14
   3   1  -4 24695.0 562.234  14
   3  -1  -4 25430.7 477.359  12
   3   1  -4 24332.9 465.189  12
   3  -1  -4 24010.3 507.006  23
   3  -1  -4 25562.2 547.113   4
   3  -1  -4 24390.4 496.584  11
   3  -1  -4 23053.9 466.297  20
   3  -1  -4 23998.6 423.636  17
   3   1  -3 9060.02 274.812  16
   3  -1  -3 9100.05 287.925  16
   3  -1  -3 9233.02 329.280  14
   3   1  -3 9442.07 338.334  14
   3  -1  -3 9444.22 295.627  12
   3   1  -3 9085.54 283.650  12
   3  -1  -3 9463.47 338.654   4
   3  -1  -3 9159.40 298.873  11
   3   1  -3 9678.86 348.294   4
   3  -1  -3 9086.17 288.225  20
   3  -1  -3 9381.66 274.521  17
   3   1  -3 9604.04 281.958  17
   3   1  -2 8380.71 269.427  17
   3   1  -2 7655.76 253.608  16
   3  -1  -2 7930.52 272.000  16
   3  -1  -2 8151.61 308.627  14
   3   1  -2 7882.59 304.711  14
   3  -1  -2 8199.88 310.001   4
   3  -1  -2 8080.31 276.693  12
   3   1  -2 7621.69 266.713  12
   3   1  -2 8364.53 317.858   4
   3  -1  -2 8172.64 274.255  11
   3  -1  -2 7707.21 257.295  20
   3  -1  -2 8447.02 275.020  17
   3  -1  -1 34122.6 563.889  17
   3   1  -1 32923.7 537.044  16
   3  -1  -1 33431.1 563.344  16
   3  -1  -1 33886.3 613.547  14
   3   1  -1 35169.2 637.324  14
   3  -1  -1 34378.6 617.478   4
   3  -1  -1 33393.2 574.417  12
   3   1  -1 35954.8 649.312   4
   3   1  -1 31649.5 555.653  12
   3  -1  -1 32694.1 538.407  11
   3  -1  -1 32563.7 509.740  20
   3  -1   0 5679.88 233.739  17
   3   1   0 4955.49 204.501  16
   3   1   0 5826.10 251.941  14
   3  -1   0 6042.35 258.877   4
   3   1   0 5796.77 252.122   4
   3  -1   0 5665.06 237.094  12
   3   1   0 5080.79 226.285  12
   3  -1   0 5493.33 211.870  11
   3  -1   1 17484.8 422.454  12
   3   1   1 17369.0 420.095  12
   3  -1   2 13114.6 365.962  12
   3   1   2 12503.7 361.110  12
   3  -1   3 14940.6 389.931  12
   3   1   3 14478.9 389.700  12
   3  -1   4 4713.47 218.857  12
   3   1   4 4824.15 227.542  12
   3  -1   5 23327.9 475.405  12
   3   1   5 23885.5 498.484  12
   3   1   6 81.3897 29.6073  12
  -3   1  -6 85.7453 28.0509  22
   3  -1   6 87.2492 29.7962   8
  -3   1  -7 17091.2 407.795  22
  -3  -1  -7 17539.3 426.550  22
   3  -1   7 18911.6 466.750   8
   3   1   7 19309.1 490.386   8
  -3   1  -8 6564.11 249.390   5
   3  -1   8 6843.03 279.509   8
   3   1   8 7226.30 296.581   8
   3  -1   9 165.016 38.3698  17
  -3   1  -9 188.186 45.7480   5
  -3  -1  -9 186.112 46.9182   5
  -3   1  -9 185.124 45.3363  22
  -3  -1  -9 168.996 45.6270  22
   3  -1   9 196.589 48.9018   8
   3   1   9 176.603 49.3031   8
   3   1  10 6998.89 237.483  17
  -3   1 -10 7298.83 242.039   5
  -3  -1 -10 7267.42 244.017   5
  -3   1 -10 7028.03 238.870  22
  -3  -1 -10 6756.80 234.708  22
   3  -1  10 8442.43 300.352   8
   3   1  10 8181.40 292.033   8
   3  -1  10 7695.55 238.516  17
   3   1  11 8550.11 221.119  17
  -3  -1 -11 8754.71 245.800   5
  -3  -1 -11 8196.63 236.431  22
  -3   1 -11 8796.18 247.182   5
  -3   1 -12 476.141 53.3912  21
   3   2 -15 24582.4 368.975  18
   3  -2 -14 3790.25 162.187  26
   3   2 -14 3741.93 154.626  26
   3  -2 -14 4274.51 178.181   9
   3   2 -14 3896.62 175.184  18
   3  -2 -13 2431.49 153.131  26
   3   2 -13 2269.32 138.025  26
   3  -2 -13 2515.36 155.519   9
   3  -2 -13 2353.93 140.775  18
   3   2 -13 2261.24 151.132  18
   3   2 -12 2827.14 155.897  14
   3  -2 -12 3553.59 214.539  26
   3   2 -12 2634.62 164.249  26
   3  -2 -12 3148.22 185.886   9
   3   2 -12 2994.71 150.676  20
   3  -2 -12 3158.22 160.173  20
   3  -2 -12 3548.51 205.029  18
   3   2 -12 2908.79 186.302  18
   3   2 -11 53902.7 771.858  14
   3  -2 -11 56932.7 858.076   9
   3   2 -10 1901.79 162.107  14
   3  -2 -10 2002.92 169.259  26
   3   2 -10 1417.77 134.174  26
   3  -2 -10 1683.06 140.715  23
   3   2 -10 1615.49 125.743  20
   3  -2 -10 1796.03 138.457  20
   3  -2 -10 2223.91 192.140  18
   3   2 -10 1447.77 148.884  18
   3  -2  -9 19367.5 435.148  14
   3  -2  -9 21098.6 528.318  26
   3   2  -9 18454.3 476.375  26
   3  -2  -9 21317.2 517.388  23
   3  -2  -9 20089.1 450.629   4
   3   2  -9 20354.0 460.410  20
   3  -2  -9 21457.6 477.678  20
   3  -2  -9 18824.2 500.068   9
   3  -2  -9 23594.7 588.533  18
   3   2  -9 18814.3 534.681  18
   3  -2  -8 5279.74 233.493  14
   3  -2  -8 5116.98 255.654  26
   3   2  -8 5405.45 252.552  26
   3  -2  -8 5742.51 271.950  23
   3  -2  -8 5374.49 239.449   4
   3   2  -8 5204.75 236.326  20
   3  -2  -8 5607.02 244.441  20
   3  -2  -8 5233.60 265.041   9
   3  -2  -8 6091.79 291.423  18
   3   2  -8 5443.60 284.221  18
   3  -2  -7 274.693 57.6929  14
   3  -2  -7 324.923 72.1990  26
   3  -2  -7 345.004 69.7585  23
   3  -2  -7 319.225 62.7013   4
   3   2  -7 377.692 65.8395  20
   3  -2  -7 278.508 51.9630  20
   3  -2  -7 308.495 68.6282   9
   3  -2  -7 359.882 79.0690  18
   3   2  -7 281.784 71.9542  18
   3  -2  -6 15763.6 417.249  14
   3   2  -6 17033.9 488.540  14
   3  -2  -6 15948.3 435.847  26
   3  -2  -6 15761.3 435.347  23
   3  -2  -6 16470.3 434.217  11
   3  -2  -6 16446.2 431.827   4
   3  -2  -6 16514.3 411.846  20
   3  -2  -6 17007.5 459.803   9
   3  -2  -6 16437.8 463.737  18
   3   2  -6 17200.0 485.133  18
   3  -2  -5 40133.8 676.029  14
   3   2  -5 40079.4 742.735  14
   3   2  -5 40038.0 585.754  12
   3  -2  -5 36931.8 630.982  23
   3  -2  -5 42550.4 706.509   4
   3  -2  -5 40600.2 673.219  11
   3  -2  -5 40429.6 631.042  20
   3  -2  -5 43887.4 728.980   9
   3   2  -5 41877.0 734.495  18
   3  -2  -4 325.092 65.1626  16
   3  -2  -4 314.938 65.7825  14
   3   2  -4 272.098 55.9565  14
   3  -2  -4 347.401 56.6784  12
   3  -2  -4 312.003 67.3631  23
   3   2  -4 241.868 47.2956  12
   3  -2  -4 297.981 66.7878  11
   3  -2  -4 294.324 60.2020   4
   3  -2  -4 276.654 56.9161  20
   3  -2  -4 296.090 53.8066  17
   3  -2  -3 31906.8 551.818  16
   3  -2  -3 33301.8 617.349  14
   3   2  -3 32688.0 643.693  14
   3  -2  -3 32866.8 544.716  12
   3  -2  -3 33765.3 624.566   4
   3   2  -3 30988.8 537.164  12
   3  -2  -3 31716.7 573.185  23
   3  -2  -3 32907.1 586.149  11
   3   2  -3 32803.9 646.731   4
   3  -2  -3 32137.8 529.089  20
   3  -2  -3 33140.6 528.519  17
   3  -2  -2 2018.37 139.289  16
   3  -2  -2 2147.86 157.164  14
   3   2  -2 2116.93 157.827  14
   3  -2  -2 2045.40 153.922   4
   3  -2  -2 2212.84 147.360  12
   3   2  -2 1933.07 136.802  12
   3   2  -2 2152.71 158.592   4
   3  -2  -2 2050.30 140.526  11
   3  -2  -2 1948.38 125.338  20
   3  -2  -2 2134.65 138.305  17
   3  -2  -1 1879.06 138.625  17
   3   2  -1 1754.21 119.178  16
   3  -2  -1 1823.36 134.014  16
   3   2  -1 1927.20 149.013  14
   3  -2  -1 1800.82 147.176   4
   3  -2  -1 1781.61 132.254  12
   3   2  -1 1891.53 149.919   4
   3  -2  -1 1759.26 127.730  11
   3  -2  -1 1641.73 111.423  20
   3  -2   0 12875.1 356.065  17
   3   2   0 11954.5 314.393  16
   3   2   0 13243.1 382.281  14
   3  -2   0 12739.2 371.179   4
   3   2   0 13657.5 394.302   4
   3  -2   0 12480.0 353.024  12
   3  -2   0 12105.9 329.808  11
   3  -2   1 5414.33 237.941  17
   3   2   1 5573.52 244.797   4
   3  -2   1 5428.77 233.219  12
   3  -2   2 3073.03 177.985  12
   3   2   2 3075.43 181.492  12
   3  -2   3 62888.6 803.053  12
   3   2   3 61093.4 833.736  12
  -3  -2  -4 9686.70 303.538  29
   3  -2   4 10206.9 312.647  12
   3   2   4 10199.6 333.987  12
   3   2   5 18488.2 445.724  12
   3   2   6 5086.88 224.952  12
  -3   2  -6 4504.51 198.711  22
   3  -2   6 4940.55 228.674   8
   3  -2   7 13432.1 381.175  17
   3  -2   7 13065.0 381.589   8
   3  -2   8 580.117 77.1050  17
  -3   2  -8 529.055 73.3754   5
   3  -2   8 495.922 74.3187   8
   3   2   8 602.636 87.0935   8
   3  -2   9 34380.5 546.155  17
  -3   2  -9 32228.2 526.457   5
  -3   2  -9 31636.4 530.699  22
  -3  -2  -9 32414.0 555.611  22
   3  -2   9 37622.6 645.276   8
   3   2   9 37549.7 661.641   8
  -3  -2 -10 795.125 81.4910   5
  -3  -2 -10 713.015 76.7940  22
   3  -2  10 845.362 96.9115   8
   3   2  10 838.467 95.7112   8
  -3   2 -10 817.036 79.3902   5
   3   2  11 9888.63 237.804  17
  -3  -2 -11 10075.5 258.600   5
  -3  -2 -11 9418.64 248.891  22
  -3   2 -11 9237.41 243.038  21
  -3   2 -11 10423.4 265.123   5
  -3   2 -12 3761.01 133.837  21
   3   3 -15 103.882 31.8892  18
   3   3 -14 2441.73 121.984  26
   3  -3 -14 2831.33 144.929   9
   3   3 -14 2549.28 142.979  18
   3  -3 -13 4522.23 200.147  26
   3   3 -13 4350.54 186.166  26
   3   3 -13 4460.44 212.516  18
   3   3 -12 13242.9 353.154  14
   3  -3 -12 15715.0 437.044  26
   3   3 -12 12059.2 342.030  26
   3  -3 -12 13516.8 356.617  23
   3   3 -12 14166.8 318.437  20
   3  -3 -12 15795.0 430.179   9
   3  -3 -12 13592.8 353.355  18
   3   3 -12 13394.9 401.600  18
   3   3 -11 4038.81 183.327  20
   3  -3 -11 4454.45 242.469   9
   3  -3 -11 4162.86 197.265  20
   3  -3 -11 4424.77 230.148  18
   3  -3 -10 30544.4 689.715  26
   3  -3 -10 24305.2 552.227  23
   3   3 -10 24053.5 478.085  20
   3  -3 -10 25283.0 506.237  20
   3  -3 -10 26887.8 594.373  18
   3   3 -10 20627.0 559.591  18
   3  -3  -9 3477.04 219.336  26
   3  -3  -9 3315.24 210.405  23
   3   3  -9 3128.77 178.725  20
   3  -3  -9 3542.79 196.267  20
   3  -3  -9 3241.25 209.485   9
   3  -3  -9 3580.31 219.157  18
   3   3  -9 3107.67 218.709  18
   3  -3  -8 37683.4 620.563  14
   3  -3  -8 38319.4 714.934  26
   3  -3  -8 39064.8 638.874   4
   3  -3  -8 39519.7 732.368  23
   3   3  -8 36874.2 626.253  20
   3  -3  -8 39988.6 659.949  20
   3  -3  -8 36924.8 711.680   9
   3  -3  -8 40818.6 734.828  18
   3   3  -8 38697.0 755.270  18
   3  -3  -7 19193.2 452.780  14
   3  -3  -7 18671.7 486.448  26
   3  -3  -7 19764.3 463.744   4
   3  -3  -7 19606.4 508.156  23
   3  -3  -7 20367.2 494.820  11
   3  -3  -7 20028.8 458.869  20
   3  -3  -7 19699.8 518.465   9
   3  -3  -7 19232.1 503.117  18
   3   3  -7 19571.0 526.426  18
   3  -3  -6 15997.7 416.297  14
   3  -3  -6 16646.7 428.322   4
   3  -3  -6 15598.6 441.116  23
   3  -3  -6 16318.4 435.099  11
   3  -3  -6 15877.2 405.454  20
   3  -3  -6 16958.7 468.450   9
   3   3  -6 16915.8 477.872  18
   3  -3  -5 896.786 101.604  14
   3  -3  -5 880.461 99.4739   4
   3   3  -5 724.927 78.2356  12
   3  -3  -5 864.239 105.029  23
   3  -3  -5 886.870 103.443  11
   3  -3  -5 719.383 81.1502  20
   3  -3  -5 823.705 103.999   9
   3   3  -5 897.181 109.196  18
   3  -3  -4 77980.6 884.735  16
   3  -3  -4 79773.6 940.867  14
   3   3  -4 79896.0 1038.72  14
   3  -3  -4 81495.8 955.694   4
   3   3  -4 74841.1 834.167  12
   3  -3  -4 74481.8 906.303  23
   3  -3  -4 78776.4 949.673  11
   3  -3  -4 81170.3 877.622  20
   3  -3  -3 2689.56 162.873  16
   3  -3  -3 2790.09 176.044  14
   3   3  -3 2549.50 181.683  14
   3  -3  -3 2755.72 171.727   4
   3  -3  -3 2501.75 161.022  23
   3  -3  -3 2619.92 167.907  11
   3  -3  -3 2633.03 150.556  20
   3  -3  -3 2762.45 155.613  17
   3  -3  -2 24975.3 502.489  16
   3   3  -2 25034.0 542.529  14
   3  -3  -2 26863.4 546.926   4
   3  -3  -2 24689.1 482.546  12
   3   3  -2 26548.7 572.142   4
   3  -3  -2 25119.2 516.791  11
   3  -3  -2 24515.8 447.158  20
   3  -3  -2 25878.8 486.270  17
   3  -3  -1 4090.34 202.412  16
   3   3  -1 4359.84 223.740  14
   3  -3  -1 4343.40 218.668   4
   3  -3  -1 4354.66 203.638  12
   3   3  -1 4471.36 229.740   4
   3  -3  -1 4184.23 194.747   6
   3  -3  -1 4139.87 199.891  11
   3  -3  -1 3962.44 167.361  20
   3  -3  -1 4325.69 203.128  17
   3  -3   0 869.857 92.8244  16
   3   3   0 1002.82 107.274  14
   3  -3   0 821.562 93.9362  12
   3   3   0 1089.36 113.946   4
   3  -3   0 823.840 90.0913  11
   3  -3   0 983.846 97.2009   6
   3  -3   0 988.564 104.211  17
   3  -3   1 12123.9 358.393  17
   3   3   1 11865.4 348.690  14
   3   3   1 12423.2 359.196   4
   3  -3   1 11662.7 336.198  12
   3  -3   1 11253.8 314.002  11
   3  -3   1 12033.0 337.846   6
   3  -3   2 79657.1 935.248  17
   3   3   2 78917.2 879.592   4
   3  -3   3 22037.8 495.019  17
  -3  -3  -3 20359.6 445.480  29
   3  -3   4 29246.0 577.402  17
  -3  -3  -4 27497.4 532.211  29
   3   3   4 28406.6 575.790  12
   3  -3   5 7399.47 286.805  17
  -3  -3  -5 6756.86 267.236  29
   3   3   5 7153.01 281.108  12
   3  -3   6 2718.59 171.204  17
   3   3   6 2721.54 167.967  12
   3  -3   6 2885.20 176.403   8
   3  -3   7 2254.68 153.787  17
  -3   3  -7 2025.48 136.326   5
  -3   3  -7 1912.17 132.335  22
   3  -3   7 2079.70 157.262   8
   3  -3   8 20624.2 478.480   8
   3  -3   8 20224.9 443.559  17
   3   3   9 102.583 38.2146   8
   3  -3   9 124.535 32.5012  17
  -3   3  -9 123.564 34.8501   5
  -3  -3  -9 106.653 38.4782  22
   3  -3   9 74.0957 30.7825   8
  -3  -3 -10 23834.4 434.661   5
  -3  -3 -10 22371.7 417.915  22
  -3   3 -10 23066.8 417.460   5
   3   3  11 2251.48 115.381  17
  -3  -3 -11 2346.60 120.999   5
  -3  -3 -11 2276.91 120.282  22
  -3   3 -11 2084.22 113.843  21
  -3   3 -11 2477.29 126.137   5
  -3  -3 -12 120.473 28.3677  22
   3  -4 -14 25232.6 429.673   9
   3   4 -14 23038.7 414.055  18
   3   4 -13 520.386 64.1107  26
   3  -4 -13 662.512 84.9233   9
   3   4 -13 669.878 83.9785  18
   3   4 -12 18009.3 419.764  14
   3  -4 -12 18108.0 430.765  26
   3  -4 -12 17152.0 398.088  23
   3   4 -12 17799.1 342.474  20
   3   4 -12 16739.8 442.451  18
   3   4 -11 16059.7 359.190  20
   3   4 -11 14758.4 446.163  18
   3  -4 -10 80.1639 46.7306  26
   3  -4 -10 93.0397 43.3992  23
   3  -4 -10 58.0650 37.7908  20
   3  -4  -9 4049.64 236.423  26
   3  -4  -9 3901.88 231.315  23
   3   4  -9 3662.39 197.405  20
   3  -4  -9 3814.03 202.440  20
   3  -4  -9 3924.75 233.778   9
   3  -4  -9 3826.11 208.399  18
   3   4  -9 4137.09 250.871  18
   3  -4  -8 80871.8 1052.07  26
   3  -4  -8 82123.5 1074.63  23
   3   4  -8 79981.4 955.638  20
   3  -4  -8 83815.1 969.103  20
   3  -4  -8 79149.2 1060.69   9
   3   4  -8 83685.2 1102.22  18
   3  -4  -7 975.573 101.060  14
   3  -4  -7 947.462 114.756  26
   3  -4  -7 919.649 97.0224   4
   3  -4  -7 963.014 116.905  23
   3  -4  -7 984.106 111.037  11
   3  -4  -7 911.105 100.622  20
   3  -4  -7 977.690 120.462   9
   3   4  -7 975.002 120.753  18
   3  -4  -6 41707.0 656.032  14
   3  -4  -6 42016.4 657.481   4
   3  -4  -6 44201.0 763.504  23
   3  -4  -6 44494.6 736.050  11
   3  -4  -6 44811.9 683.286  20
   3  -4  -6 44685.1 786.069   9
   3   4  -6 43986.8 756.368  18
   3  -4  -5 4619.12 220.464  14
   3  -4  -5 4556.28 219.163   4
   3   4  -5 4202.48 191.719  12
   3  -4  -5 4713.83 241.501  23
   3  -4  -5 4605.06 236.684  11
   3  -4  -5 4564.55 211.779  20
   3   4  -5 4655.77 235.425  18
   3  -4  -4 2098.27 149.321  16
   3   4  -4 2140.14 170.985  14
   3  -4  -4 2186.64 155.675   4
   3  -4  -4 2088.62 156.036  23
   3  -4  -4 1916.71 150.403  11
   3  -4  -4 2128.22 140.358  20
   3  -4  -3 19754.2 447.165  16
   3   4  -3 20430.1 510.847  14
   3  -4  -3 20043.3 465.767   4
   3  -4  -3 20134.6 483.651  11
   3  -4  -3 19732.4 415.504  20
   3  -4  -3 20748.3 434.540  17
   3  -4  -2 34300.7 593.171  16
   3  -4  -2 33997.5 606.270   4
   3   4  -2 34581.5 646.650  14
   3  -4  -2 33436.7 579.319  23
   3   4  -2 35889.5 664.814   4
   3  -4  -2 34194.3 619.684  11
   3  -4  -2 33152.1 518.648  20
   3  -4  -2 35310.5 577.523  17
   3  -4  -1 527.051 73.2649  16
   3   4  -1 586.553 85.4475  14
   3   4  -1 634.409 86.3001   4
   3  -4  -1 707.212 87.9223   6
   3  -4  -1 635.866 84.7690  11
  -3  -4   1 620.241 77.7518   3
   3  -4  -1 678.503 85.6368  17
   3   4   0 47104.6 717.987  14
   3   4   0 47947.0 729.081   4
   3  -4   0 46190.5 699.817  11
   3  -4   0 46939.2 683.415   6
   3  -4   0 47980.0 697.030  17
  -3  -4  -1 5430.49 231.978  29
   3   4   1 5982.77 243.112  14
   3   4   1 6105.76 246.097   4
   3  -4   1 6028.10 243.616  11
   3  -4   1 6072.93 249.860   6
   3  -4   1 6213.02 256.798  17
  -3  -4  -2 30180.3 542.443  29
   3   4   2 31687.0 538.584   4
   3  -4   2 31428.7 557.654   6
   3  -4   3 5493.67 249.726  17
  -3  -4  -3 4836.98 225.442  29
   3  -4   3 5190.68 235.173   6
   3  -4   4 24937.2 532.546  17
   3  -4   4 23716.1 513.205   6
   3  -4   5 2504.26 167.082  17
  -3  -4  -5 2241.96 155.962  29
   3   4   5 2238.78 162.593  12
   3  -4   5 2325.70 161.960   6
   3   4   6 13643.7 372.401  12
   3  -4   6 14649.1 397.433   8
   3  -4   6 14962.7 408.404  17
   3  -4   7 2467.32 165.733   8
   3  -4   8 4022.41 211.438   8
   3  -4   8 3567.97 171.948  17
  -3   4  -8 3538.82 170.936   5
  -3  -4  -9 7124.77 253.491  22
  -3   4  -9 6325.24 219.658  21
  -3   4  -9 6988.06 235.036   5
  -3  -4 -10 1278.30 100.657   5
  -3  -4 -10 1182.30 94.7117  22
  -3   4 -10 1192.05 90.3637  21
  -3   4 -10 1234.78 93.0143   5
   3   4  10 1492.74 125.538   8
  -3  -4 -11 1503.38 96.6608   5
  -3  -4 -11 1348.12 89.6772  22
  -3   4 -11 1220.34 82.3144  21
  -3  -4 -12 15593.6 257.767  22
   3  -5 -14 1291.92 94.0324   9
   3   5 -14 1247.07 93.8280  18
   3   5 -13 39562.3 543.430  14
   3  -5 -13 39669.1 532.846  23
   3   5 -13 40255.6 607.007  18
   3  -5 -12 680.898 83.7170  23
   3   5 -12 609.255 82.9471  18
   3  -5 -11 2016.05 147.038  26
   3  -5 -11 2163.70 157.500  23
   3   5 -11 1928.82 120.758  20
   3   5 -11 2100.27 164.381  18
   3  -5 -10 1233.28 126.069  26
   3  -5 -10 1219.04 128.133  23
   3  -5 -10 1550.48 154.427   9
   3  -5  -9 3346.95 204.090  26
   3  -5  -9 3254.68 215.562  23
   3   5  -9 3157.53 179.613  20
   3  -5  -9 3732.54 200.766  20
   3   5  -9 3645.45 227.273  18
   3  -5  -8 2440.35 174.598  11
   3  -5  -8 2342.95 185.779  23
   3  -5  -8 2220.00 154.493  20
   3  -5  -8 2349.31 183.910   9
   3   5  -8 2196.97 173.256  18
   3  -5  -7 43298.9 792.850  23
   3  -5  -7 42203.0 711.956  11
   3  -5  -7 42134.9 676.438  20
   3  -5  -7 41696.7 765.728   9
   3   5  -7 41371.1 739.667  18
   3  -5  -6 812.409 92.1887   4
   3  -5  -6 962.637 122.258  23
   3  -5  -6 727.836 103.012  11
   3  -5  -6 867.430 98.2395  20
   3  -5  -6 847.777 111.854   9
   3   5  -6 810.733 101.194  18
   3  -5  -5 13150.8 365.700   4
   3  -5  -5 13139.9 406.996  23
   3  -5  -5 12596.1 393.640  11
   3  -5  -5 13487.7 372.422  20
   3   5  -5 12830.4 384.578  18
   3  -5  -4 105.082 40.6335  16
   3  -5  -4 101.542 43.1509   4
   3  -5  -4 76.4383 42.5820  23
   3  -5  -4 89.2061 47.3574  11
   3  -5  -4 51.4333 23.8631  20
   3  -5  -3 11933.7 353.567  16
   3   5  -3 11735.0 389.087  14
   3  -5  -3 11247.8 347.682  23
   3  -5  -3 11342.2 372.602  11
   3  -5  -3 12114.0 333.321  20
   3  -5  -2 54.9849 38.9239  17
   3  -5  -2 34.8197 17.6454  16
   3   5  -2 68.2238 28.1510  14
   3  -5  -2 71.6227 38.7451  23
   3  -5  -2 21.0082 25.5285  11
   3  -5  -2 47.1365 27.0058  20
   3  -5  -1 47467.8 717.788  16
   3   5  -1 48743.8 736.596  14
   3   5  -1 51315.4 768.845   4
   3  -5  -1 49142.4 718.238   6
   3  -5  -1 48944.8 766.841  11
  -3  -5   1 49647.2 710.739   3
   3  -5  -1 49370.6 707.545  17
   3  -5   0 436.814 65.8596  16
   3   5   0 440.753 73.8799  14
   3   5   0 501.978 75.5865   4
   3  -5   0 404.297 65.0802  11
   3  -5   0 444.082 71.6590   6
  -3  -5   0 454.314 70.3070   3
   3  -5   0 493.450 81.2756  17
  -3  -5  -1 14067.1 386.721  29
   3   5   1 14486.0 371.232  14
   3   5   1 14414.3 371.423   4
   3  -5   1 14884.1 400.188   6
   3  -5   1 15334.9 400.626  17
  -3  -5  -2 5511.37 242.967  29
   3  -5   2 5576.91 240.858   6
   3  -5   2 6151.67 258.655  17
  -3  -5  -3 17357.3 434.762  29
   3  -5   3 18578.5 453.385   6
   3  -5   3 18774.4 449.589  17
  -3  -5  -4 711.676 89.9258  29
   3  -5   4 761.398 95.9455   6
   3  -5   4 716.055 86.9772  17
  -3  -5  -5 20126.3 472.602  29
   3  -5   5 21308.1 498.100   6
   3  -5   5 20775.1 463.864  17
  -3  -5  -6 576.011 79.3305  29
   3   5   6 572.184 81.3725  12
   3  -5   6 584.688 75.9695  17
   3  -5   7 19882.6 464.966   6
   3  -5   8 264.020 45.3498  17
   3  -5   8 248.645 48.9325   6
  -3  -5  -9 445.832 67.4487  22
  -3   5  -9 453.661 58.7473  21
  -3  -5 -10 19.6944 16.5257   5
  -3  -5 -10 39.5631 23.3749  22
  -3   5 -10 63.5565 24.6871  21
  -3  -5 -11 13545.4 269.473  22
  -3   5 -11 12803.1 247.544  21
   3   6 -14 21601.7 355.763  18
   3   6 -13 1541.67 107.195  14
   3  -6 -13 1634.02 106.009  23
   3  -6 -13 1799.62 116.718   9
   3   6 -13 1643.07 114.830  18
   3  -6 -12 13445.8 344.763  23
   3   6 -12 13107.7 363.893  18
   3  -6 -11 16117.1 419.381  23
   3   6 -11 15543.3 332.255  20
   3   6 -10 536.814 68.0932  20
   3  -6 -10 674.474 97.5733   9
   3   6 -10 567.004 87.0335  18
   3  -6  -9 1752.77 160.952  23
   3   6  -9 1831.44 135.369  20
   3  -6  -8 16109.0 426.415  11
   3  -6  -8 15790.6 483.894  23
   3  -6  -8 16688.1 423.940  20
   3  -6  -8 17410.5 498.034   9
   3   6  -8 16328.5 453.150  18
   3  -6  -7 700.950 107.055  23
   3  -6  -7 597.639 91.1171  11
   3  -6  -7 717.225 95.0438  20
   3  -6  -7 774.891 107.286   9
   3   6  -7 643.593 91.3820  18
   3  -6  -6 43819.8 787.211  23
   3  -6  -6 42542.8 727.576  11
   3  -6  -6 42426.7 668.762  20
   3  -6  -5 11381.3 387.900  23
   3  -6  -5 11739.1 388.742  11
   3  -6  -5 10894.6 326.990  20
   3  -6  -4 112.391 49.0461  16
   3  -6  -4 133.062 50.3755  23
   3  -6  -4 52.8514 37.8893  11
   3  -6  -4 128.147 47.9563  20
   3  -6  -3 7670.02 286.960  16
   3   6  -3 7954.51 319.133  14
   3  -6  -3 7608.32 290.659  23
   3  -6  -3 7630.70 316.088  11
   3  -6  -3 7523.55 260.060  20
   3  -6  -2 16529.2 416.944  16
   3   6  -2 16953.3 449.289  14
   3  -6  -2 16119.3 403.409  23
   3  -6  -2 17042.9 467.960  11
   3  -6  -2 16650.5 374.784  20
  -3  -6   2 16806.5 405.413   3
   3  -6  -1 228.837 53.7820  16
   3   6  -1 321.761 62.4463  14
  -3  -6   1 278.033 59.2099   3
   3   6  -1 238.538 53.9410   4
   3  -6  -1 353.494 61.6773   6
   3  -6  -1 337.848 66.1926  17
   3  -6   0 34599.1 618.110  16
   3   6   0 35636.1 602.337  14
   3   6   0 36260.8 616.027   4
   3  -6   0 35476.7 628.429   6
  -3  -6   0 37064.0 643.628   3
   3  -6   0 36589.2 623.131  17
   3  -6   1 2346.76 154.049  16
  -3  -6  -1 2561.75 172.081  29
  -3  -6  -1 2755.51 179.707   3
   3  -6   1 2796.95 177.966   6
   3  -6   1 2870.70 174.286  17
  -3  -6  -2 3556.21 200.836  29
   3  -6   2 3394.86 192.970   6
   3  -6   2 3632.95 197.950  17
  -3  -6  -3 13913.7 389.662  29
   3  -6   3 15190.0 417.515   6
   3  -6   3 14881.0 397.370  17
   3  -6   4 27336.2 573.298   6
   3  -6   4 26051.2 519.358  17
  -3  -6  -5 2855.49 178.499  29
   3  -6   5 2994.60 172.241  17
  -3  -6  -6 20931.6 475.340  29
   3  -6   6 23555.7 540.956   6
   3  -6   7 2881.33 180.781   6
   3  -6   7 2759.45 150.226  17
   3  -6   8 4143.33 203.867   6
  -3  -6  -9 13691.5 308.040  25
  -3  -6 -10 5859.98 197.933   5
  -3  -6 -10 5473.00 190.048  22
  -3  -6 -11 491.626 48.6427  22
   3   7 -13 2545.03 134.546  14
   3  -7 -13 2655.09 125.972  23
   3   7 -13 2726.24 135.505  18
   3  -7 -12 15308.6 351.844  23
   3   7 -12 15322.1 360.251  18
   3  -7 -11 291.313 59.7984  23
   3   7 -11 285.162 46.6297  20
   3  -7 -11 321.995 62.5812   9
   3   7 -11 249.099 53.4792  18
   3  -7 -10 18214.8 464.580  23
   3   7 -10 18193.4 382.611  20
   3  -7  -9 12603.8 410.933  23
   3  -7  -9 14404.6 424.615   9
   3  -7  -8 17576.1 437.137  11
   3   7  -8 16766.0 436.092  18
   3  -7  -7 3867.65 238.905  23
   3  -7  -7 4139.46 224.567  11
   3   7  -7 3938.13 208.954  18
   3  -7  -6 11311.3 401.973  23
   3  -7  -6 10884.5 367.197  11
   3  -7  -5 3251.77 209.737  23
   3  -7  -5 3461.82 212.131  11
   3  -7  -5 3301.52 184.991  20
   3  -7  -4 50457.0 788.979  23
   3  -7  -4 51059.8 816.839  11
   3  -7  -4 50256.8 698.859  20
   3  -7  -3 328.642 65.8894  16
   3   7  -3 373.860 71.5987  14
   3  -7  -3 350.376 63.9001  23
   3  -7  -3 262.925 60.6566  11
   3  -7  -2 15523.5 409.446  16
   3   7  -2 14714.0 411.754  14
   3  -7  -2 14472.0 380.871  23
   3  -7  -2 15265.3 451.194  11
   3  -7  -1 3743.06 202.449  16
   3   7  -1 3648.21 192.150  14
   3   7  -1 3828.47 200.550   4
   3  -7  -1 3867.86 210.683   6
   3  -7   0 1598.91 134.483  16
   3  -7   0 1746.43 142.834   6
   3  -7   1 2478.65 164.029  16
  -3  -7  -1 2479.85 170.564  29
   3  -7   1 2594.07 183.836  13
   3  -7   1 2723.36 179.819   6
   3  -7   1 2718.25 172.638  17
  -3  -7  -2 42252.0 709.077  29
   3  -7   2 44858.9 742.469  13
  -3  -7  -2 44368.5 740.350   3
   3  -7   2 44187.2 722.340   6
   3  -7   2 44510.3 688.665  17
   3  -7   3 17035.8 453.829   6
   3  -7   3 17239.8 423.129  17
  -3  -7  -4 20141.3 478.653  29
   3  -7   4 21418.4 461.922  17
  -3  -7  -5 5054.11 235.876  29
   3  -7   5 5211.55 221.795  17
  -3  -7  -6 277.688 57.5102  29
   3  -7   6 376.020 79.0033   6
   3  -7   6 308.602 54.9836  17
   3  -7   7 2614.64 173.753   6
  -3  -7  -8 14151.3 331.911  25
   3  -7   8 15700.8 389.558   6
  -3  -7  -9 301.987 45.0370  25
  -3  -7  -9 427.133 64.2995   3
  -3  -7 -10 17618.7 326.904   5
  -3  -7 -10 16225.3 307.580  22
  -3  -7 -11 231.673 31.9981  22
   3   8 -13 599.297 62.5295  14
   3  -8 -13 526.934 55.5429  23
   3  -8 -12 3114.19 149.013  23
   3   8 -12 2929.91 142.829  18
   3  -8 -11 19491.1 421.571  23
   3   8 -11 18803.4 391.580  18
   3  -8 -10 433.176 71.6174  23
   3   8 -10 397.091 55.0162  20
   3   8 -10 432.875 63.9939  18
   3   8  -9 38192.1 600.414  20
   3   8  -9 37024.0 599.892  18
   3  -8  -8 21361.0 536.262  23
   3  -8  -7 44.6365 28.1490  23
   3  -8  -7 71.4326 32.2273  11
   3  -8  -6 2702.76 193.225  23
   3  -8  -6 2920.06 190.302  11
   3  -8  -5 34179.0 670.765  23
   3  -8  -5 35482.2 677.914  11
  -3  -8   4 543.111 76.0664  15
   3  -8  -4 617.188 88.8371  23
   3  -8  -4 653.240 90.5972  11
   3  -8  -3 37508.5 641.217  16
  -3  -8   3 35343.8 590.730  15
   3   8  -3 37203.7 667.738  14
   3  -8  -3 37603.6 647.988  23
   3  -8  -3 38098.3 719.142  11
  -3  -8   3 36810.7 599.690   3
   3  -8  -2 5606.06 247.771  16
  -3  -8   2 4893.47 220.103  15
   3   8  -2 5096.03 232.609  14
  -3  -8   2 5080.45 234.585   3
   3  -8  -1 2381.51 161.282  16
   3  -8  -1 2302.90 164.528   6
  -3  -8   1 2356.02 163.752   3
   3  -8   0 3435.18 194.211  16
   3  -8   0 3328.82 214.556  13
   3  -8   0 3564.48 204.713   6
  -3  -8   0 3524.66 204.361   3
   3  -8   1 15207.6 408.561  16
   3  -8   1 16055.1 433.935   6
  -3  -8  -1 15667.5 431.488   3
   3  -8   2 14217.3 391.501  16
  -3  -8  -2 14958.9 419.712  29
   3  -8   2 14959.5 443.126  13
   3  -8   2 15439.2 430.540   6
  -3  -8  -2 16199.2 444.897   3
   3  -8   3 47049.4 694.872  16
  -3  -8  -3 48352.7 738.891  29
   3  -8   3 52998.0 797.150  13
  -3  -8  -3 54926.2 822.651   3
   3  -8   3 53971.0 806.505   6
  -3  -8  -4 895.415 101.161  29
  -3  -8  -4 1090.88 116.019   3
  -3  -8  -5 1352.01 121.756  29
  -3  -8  -5 1330.55 127.550   3
  -3  -8  -6 1705.16 139.982   3
   3  -8   6 2195.22 185.920   6
  -3  -8  -7 8524.08 301.691   3
   3  -8   7 9129.35 322.320   6
  -3  -8  -8 635.834 66.8757  25
  -3  -8  -8 665.843 81.0990   3
   3  -8   8 574.409 72.5988   6
  -3  -8  -9 14267.7 285.361  25
   3  -8   9 14437.4 322.425   6
   3  -8  10 482.506 50.7889  16
  -3  -8 -10 565.495 56.2537   5
  -3  -8 -10 505.725 51.2676  22
   3  -9 -13 15653.9 267.028  23
   3  -9 -12 3228.15 143.680  23
   3  -9 -11 3446.03 166.972  23
   3  -9 -10 13491.0 362.843  23
   3   9 -10 12530.7 289.675  20
   3  -9  -9 267.104 60.2483  23
   3  -9  -8 4436.80 207.665  11
   3  -9  -7 41035.9 724.945  23
   3  -9  -6 3159.22 202.987  23
   3  -9  -6 3746.18 208.240  11
  -3  -9   5 8308.67 291.539  15
   3  -9  -5 8092.45 315.480  23
   3  -9  -5 8900.49 324.175  11
  -3  -9   4 10556.2 328.454  15
  -3  -9   4 11398.9 334.340   3
   3   9  -4 10779.4 359.643  14
   3  -9  -4 10554.0 350.869  23
   3  -9  -4 11535.8 386.659  11
  -3  -9   3 5755.86 242.997   3
  -3  -9   3 5035.18 223.568  15
   3   9  -3 5514.47 243.932  14
   3  -9  -3 6069.51 281.841  11
   3  -9  -2 4303.13 215.829  16
  -3  -9   2 3820.33 197.974  15
  -3  -9   2 4010.65 210.388   3
   3  -9  -1 22989.0 502.642  16
   3  -9  -1 22340.4 510.950   6
  -3  -9   1 23756.9 525.871   3
   3  -9   0 674.879 85.2068  16
  -3  -9   0 756.759 87.5454  15
   3  -9   0 813.367 107.113  13
   3  -9   0 795.051 96.2233   6
  -3  -9   0 797.273 99.9210   3
   3  -9   1 28653.7 557.759  16
  -3  -9  -1 27517.7 519.122  15
   3  -9   1 28369.5 575.251   6
   3  -9   2 19685.6 456.222  16
  -3  -9  -2 19850.6 481.749  29
   3  -9   3 11826.4 347.485  16
  -3  -9  -3 11179.1 346.252  29
  -3  -9  -4 1351.31 120.615  29
   3  -9   4 1417.14 131.781   6
  -3  -9  -4 1486.73 134.044   3
  -3  -9  -5 22461.8 503.365   3
   3  -9   5 24740.9 563.627   6
   3  -9   6 251.317 45.2237  16
  -3  -9  -6 278.777 52.3717  29
  -3  -9  -6 347.769 60.8932   3
  -3  -9  -6 311.172 52.9284  25
   3  -9   6 465.158 79.7933   6
   3  -9   7 8432.55 292.029   6
  -3  -9  -7 8920.07 297.367   3
   3  -9   8 6492.79 202.567  16
  -3  -9  -8 6727.90 206.890  25
   3  -9   9 67.7886 21.4985  16
  -3  -9  -9 37.6268 14.2411  25
   3  -9   9 77.0521 26.4187   6
  -3  -9 -10 3634.50 124.126  22
   3  10 -12 13441.5 299.736  14
   3 -10 -12 12725.7 250.760  23
   3 -10 -11 281.750 48.2237  23
   3 -10 -10 3075.23 162.409  23
   3  10 -10 3014.13 131.534  20
   3 -10  -9 42.9641 30.9114  23
   3  10  -9 81.8762 26.3863  20
   3 -10  -8 8771.49 314.807  23
   3 -10  -8 8716.87 275.200  11
   3 -10  -7 431.802 67.5687  11
  -3 -10   6 17104.1 410.222  15
   3 -10  -5 332.832 63.3593  23
  -3 -10   4 82.6144 33.6564  15
  -3 -10   4 117.067 34.8824   3
   3 -10  -4 179.210 47.1773  23
   3 -10  -4 99.4111 37.7224  11
  -3 -10   3 608.352 81.0194   3
  -3 -10   3 454.497 66.9317  15
   3 -10  -3 663.075 94.1093  11
  -3 -10   2 21874.4 480.139   3
   3 -10  -2 21988.4 470.736  16
  -3 -10   2 20821.5 461.129  15
   3 -10  -1 377.153 69.8356  16
  -3 -10   1 329.103 57.5539  15
  -3 -10   1 366.892 69.2357   3
   3 -10   0 15192.1 397.088  16
   3 -10   0 15131.0 443.670  13
  -3 -10   0 15944.0 433.053   3
   3 -10   1 1393.09 119.030  16
  -3 -10  -1 1418.85 126.014  29
   3 -10   1 1442.63 136.782  13
  -3 -10  -1 1660.13 141.930   3
  -3 -10  -2 474.314 75.2546  29
   3 -10   2 414.754 73.0200   6
  -3 -10  -2 423.594 71.1258   3
  -3 -10  -3 1520.32 126.319  29
   3 -10   3 1444.62 131.652  13
   3 -10   3 1827.67 144.131   6
  -3 -10  -3 1931.29 147.392   3
   3 -10   4 7698.33 264.119  16
  -3 -10  -4 7377.54 262.169  25
   3 -10   4 8255.52 302.726   6
  -3 -10  -4 8698.64 310.955   3
   3 -10   5 259.578 45.8109  16
  -3 -10  -5 260.946 50.3730  29
  -3 -10  -5 281.048 57.9701   3
  -3 -10  -5 199.377 44.5674  25
   3 -10   5 262.659 54.7870   6
   3 -10   6 19530.0 384.574  16
  -3 -10  -6 19512.2 406.989  29
  -3 -10  -6 18915.9 385.358  25
   3 -10   6 21772.4 458.807   6
  -3 -10  -6 23215.5 476.169   3
   3 -10   7 19.5027 10.1547  16
  -3 -10  -7 29.7831 22.5031   3
  -3 -10  -7 13.4737 15.8919  25
   3 -10   7 45.8332 27.3236   6
   3 -10   8 4686.00 160.803  16
  -3 -10  -8 4315.93 152.805  25
   3 -10   8 4752.90 186.738   6
  -3 -10  -9 402.070 46.0662  22
  -3 -11  11 899.784 70.3143  15
   3  11 -11 904.202 78.8601  14
   3 -11 -11 862.380 69.9736  23
  -3 -11  10 1249.82 90.9263  15
   3 -11 -10 1437.03 108.683  23
  -3 -11   9 10915.3 285.264  15
   3  11  -9 10943.5 269.045  20
  -3 -11   8 193.431 40.6580  15
   3 -11  -8 266.204 59.4856  23
   3 -11  -8 213.971 43.4766  11
  -3 -11   7 22749.7 452.283  15
   3 -11  -7 23821.7 497.428  23
   3 -11  -7 23695.6 463.642  11
  -3 -11   6 718.110 81.7721  15
   3 -11  -6 753.759 89.0391  23
   3 -11  -6 838.557 92.9571  11
  -3 -11   5 9767.16 304.617  15
   3  11  -5 10142.9 314.355  14
   3 -11  -5 9451.52 305.126  23
  -3 -11   4 7829.75 271.039  15
  -3 -11   3 2968.77 173.081   3
  -3 -11   2 2116.41 152.715   3
  -3 -11   1 20961.5 470.265   3
   3 -11   0 2354.73 161.528   6
  -3 -11   0 2539.69 166.983   3
   3 -11   1 14482.6 369.673  16
   3 -11   1 14121.9 387.657   6
  -3 -11  -1 15277.4 414.707   3
   3 -11   2 3572.68 178.879  16
   3 -11   2 3489.93 201.732  13
   3 -11   2 3436.02 188.639   6
   3 -11   3 2571.60 148.541  16
  -3 -11  -3 2417.01 152.321  29
   3 -11   3 2184.54 155.188  13
   3 -11   3 2534.74 160.040   6
  -3 -11  -3 2882.11 180.165   3
   3 -11   4 1172.37 95.2997  16
  -3 -11  -4 1080.15 100.862  29
  -3 -11  -4 1022.15 93.3568  25
   3 -11   4 1236.76 109.934   6
  -3 -11  -4 1341.95 118.385   3
   3 -11   5 15044.3 328.135  16
  -3 -11  -5 14377.0 344.700  29
  -3 -11  -5 13862.3 325.625  25
   3 -11   5 15534.4 380.989   6
   3 -11   6 604.117 62.6252  16
  -3 -11  -6 595.133 67.3445  29
  -3 -11  -6 661.807 66.7693  25
   3 -11   6 705.022 77.7912   6
  -3 -11  -6 849.252 87.9698   3
   3 -11   7 6190.37 180.003  16
   3 -11   7 6667.06 222.439   6
  -3 -11  -8 3009.59 115.505  25
   3 -11   8 3813.77 153.427   6
   3 -12 -11 6118.56 157.493  23
  -3 -12  10 1060.43 77.4525  15
   3  12 -10 1115.96 84.4554  14
   3 -12 -10 992.395 77.5149  23
  -3 -12   9 29333.1 439.692  15
   3  12  -9 29456.7 471.518  14
   3  12  -9 29660.3 401.172  20
  -3 -12   8 232.531 41.4433  15
   3 -12  -8 380.628 67.0826  23
  -3 -12   7 198.963 44.4524  15
   3  12  -7 158.854 36.8170  14
   3 -12  -7 263.658 52.7393  23
   3 -12  -7 194.004 40.8948  11
  -3 -12   6 4545.48 195.372  15
   3  12  -6 4551.23 194.669  14
   3 -12  -6 4724.60 201.679  11
  -3 -12   5 24748.8 470.290  15
   3 -12  -5 25814.1 499.754  11
  -3 -12   4 359.789 57.7932  15
   3 -12  -4 357.041 62.0764  11
  -3 -12   3 24183.2 477.938  15
  -3 -12   3 24425.4 472.513  24
   3 -12  -3 25555.4 532.825  11
  -3 -12   2 229.310 46.2215  15
  -3 -12   2 303.631 59.2956   3
  -3 -12   2 236.128 49.1851  24
  -3 -12   1 2761.68 170.355   3
  -3 -12   1 2437.59 149.784  15
  -3 -12   0 3504.99 187.210   3
  -3 -12   0 3155.00 168.239  15
   3 -12   1 11912.1 307.794  16
  -3 -12  -1 10744.7 323.291  29
   3 -12   1 12267.5 377.138  13
   3 -12   1 11489.4 335.442   6
  -3 -12  -1 12742.4 361.565   3
   3 -12   2 819.943 83.0337  16
  -3 -12  -2 675.351 79.3382  29
   3 -12   2 784.097 91.8356  13
   3 -12   2 735.771 84.9568   6
  -3 -12  -2 937.825 98.1124   3
  -3 -12  -3 38341.6 574.988  29
   3 -12   3 38320.9 610.042  13
   3 -12   3 39277.5 593.615   6
   3 -12   4 2400.19 125.673  16
  -3 -12  -4 2339.71 137.741  29
  -3 -12  -4 2282.33 130.263  25
   3 -12   4 2454.08 144.911   6
  -3 -12  -4 2828.30 163.464   3
  -3 -12  -5 54.4848 23.8117  29
  -3 -12  -5 52.0961 27.3481   3
  -3 -12  -5 12.1316 13.1157  25
   3 -12   5 44.8765 23.8698   6
  -3 -12  -6 4916.42 174.646  29
  -3 -12  -6 4651.91 162.019  25
   3 -12   6 5011.50 186.982   6
  -3 -12  -7 3177.15 120.081  25
   3 -12   7 3651.28 148.499   6
  -3 -13   9 1190.93 81.5463  15
  -3 -13   8 6944.20 208.866  15
   3  13  -8 6668.29 199.477  14
  -3 -13   7 9159.67 253.241  15
   3  13  -7 8709.18 233.343  14
   3 -13  -7 9005.25 235.898  11
  -3 -13   6 7932.55 245.620  15
   3 -13  -6 8103.74 244.653  11
  -3 -13   5 918.087 87.8613  15
   3 -13  -5 837.761 83.2847  11
  -3 -13   4 17820.2 386.287  15
  -3 -13   4 17646.7 372.714  24
   3 -13  -4 17645.3 392.049  11
  -3 -13   3 784.415 81.4402  15
  -3 -13   3 833.736 83.5743  24
   3 -13  -3 837.378 89.6909  11
  -3 -13   2 5478.92 214.802  15
  -3 -13   2 6375.99 245.901   3
   3 -13  -2 6003.21 250.622  11
  -3 -13   1 1581.41 115.211  15
  -3 -13   1 1901.38 133.523   3
  -3 -13   0 47.7258 28.0983  29
  -3 -13   0 63.9752 29.7533   3
  -3 -13  -1 6436.03 245.363   3
  -3 -13  -1 5394.10 216.565  29
  -3 -13  -2 26949.4 489.383   3
  -3 -13  -2 21392.8 409.447  29
  -3 -13  -3 2191.17 128.551  29
   3 -13   3 2272.44 135.164   6
  -3 -13  -4 10258.6 264.820  29
  -3 -13  -4 9940.42 248.726  25
  -3 -13  -5 2058.03 110.804  29
  -3 -13  -5 2033.21 103.940  25
   3 -13   5 2196.99 121.150   6
  -3 -13  -6 126.934 25.0304  25
   3 -13   6 193.090 35.6488   6
  -3 -14   8 3958.33 143.154  15
  -3 -14   7 114.748 29.6454  15
  -3 -14   6 9350.77 246.533  15
   3 -14  -6 9223.15 231.394  11
  -3 -14   5 4811.96 182.411  15
  -3 -14   5 4826.74 172.290  24
   3 -14  -5 4692.44 176.621  11
  -3 -14   4 25.3874 19.8399  15
  -3 -14   4 79.6344 26.9145  24
   3 -14  -4 70.9289 27.5426  11
  -3 -14   3 8176.23 244.499  15
   3 -14  -3 8164.82 251.671  11
  -3 -14   2 5859.95 208.368  15
   3 -14  -2 6186.29 230.448  11
  -3 -14   1 237.210 49.2761   3
   3 -14  -1 186.968 41.8486  11
  -3 -14   0 5363.19 202.691  29
  -3 -14   0 6777.27 241.190   3
  -3 -14  -1 9664.77 266.242  29
  -3 -14  -1 12451.8 323.770   3
  -3 -14  -2 1673.03 106.011  29
  -3 -14  -2 2224.11 134.882   3
  -3 -14  -3 3040.65 136.326  29
  -3 -14  -3 2954.46 127.766  25
  -3 -14  -4 4693.25 159.925  29
  -3 -14  -4 4543.08 147.645  25
  -3 -14  -5 213.779 33.7800  29
  -3 -15   6 168.875 31.1108  15
  -3 -15   5 7813.86 209.039  15
   3 -15  -5 7990.53 203.468  11
  -3 -15   4 16.8144 12.2020  15
   3 -15  -4 66.9242 22.6476  11
  -3 -15   3 2756.46 129.544  15
   3 -15  -3 2575.22 125.890  11
  -3 -15   2 35.2469 12.0443  29
   3 -15  -2 9.54178 12.3548  11
  -3 -15   1 16165.0 321.549  29
   3 -15  -1 16971.3 345.122  11
  -3 -15   0 218.023 39.1075  29
   3 -15   0 252.307 47.3448  11
  -3 -15  -1 9959.51 238.449  29
   3 -15   1 12282.7 298.612  11
  -3 -15  -2 883.386 69.9785  29
  -3 -15  -2 893.240 65.5417  25
  -3 -15  -3 235.635 35.3866  29
  -3 -15  -4 135.032 26.5417  29
  -3 -16   4-0.55674 8.57299  29
  -3 -16   3 4962.36 154.415  29
   3 -16  -3 5134.98 154.149  11
  -3 -16   2 4519.33 148.314  29
   3 -16  -2 4352.39 147.644  11
  -3 -16   1 28.1528 15.2845  29
   3 -16  -1 37.9101 16.1538  11
  -3 -16   0 4207.52 139.776  29
   3 -16   0 4470.99 149.867  11
  -3 -16  -1 1381.05 77.4944  29
   4   0 -11 51.0079 21.7634  20
   4   0 -10 3079.75 133.872  20
   4   0  -9 81.9331 39.8514   4
   4   0  -9 59.3188 22.5563  20
   4   0  -8 4587.76 233.467   4
   4   0  -8 3220.23 153.618  20
   4   0  -7 57.1982 45.5737   4
   4   0  -7 26.6509 18.0519  20
   4   0  -6 53790.0 802.867   4
   4   0  -6 44122.2 602.478  20
   4   0  -5 163.787 56.4988   4
   4   0  -5-3.08586 14.3994  20
   4   0  -4 167.421 60.6623   4
   4   0  -4 80.0944 21.7261  20
   4   0  -3 128.189 51.4605   4
   4   0  -3 25.0156 13.3870  20
   4   0  -2 18146.7 376.396  17
   4   0  -1 76.0132 31.0880  17
   4   0   0 20680.0 430.910  16
   4   0   0 21447.5 446.388  17
   4   0   1 20.8252 15.3660  17
   4   0   2 23688.0 557.362  17
   4   0   3 60.1854 38.3582  17
   4   0   4 37456.0 628.607  17
   4   0   5 43.4799 23.8150  17
   4   0   6 42314.1 544.856  17
   4   0   7 26.5270 20.0316  17
   4   1 -11 1922.66 99.7744  20
   4   1 -10 15075.1 300.682  20
   4  -1 -10 14867.6 298.693  20
   4   1  -9 5198.30 238.105  14
   4   1  -9 5349.55 245.086   4
   4   1  -9 3639.62 159.018  20
   4  -1  -9 3507.49 152.520  20
   4   1  -8 17931.7 475.170  14
   4  -1  -8 14767.2 364.871   4
   4   1  -8 18391.7 485.783   4
   4   1  -8 12005.3 297.079  20
   4  -1  -8 12205.6 301.478  20
   4   1  -7 46684.7 735.335  14
   4  -1  -7 47000.4 691.625   4
   4   1  -7 48331.3 752.277   4
   4   1  -7 38714.4 554.988  20
   4  -1  -7 39618.2 559.896  20
   4   1  -6 4154.06 215.421  14
   4  -1  -6 4475.73 219.172   4
   4   1  -6 4244.60 219.241   4
   4   1  -6 3686.18 174.057  20
   4  -1  -6 3575.96 167.971  20
   4   1  -5 5215.95 245.652  14
   4  -1  -5 5696.24 250.781   4
   4   1  -5 5505.87 253.971   4
   4   1  -5 5252.15 215.996  20
   4  -1  -5 4755.65 194.623  20
   4  -1  -4 14942.9 410.887   4
   4   1  -4 14620.4 418.442   4
   4   1  -4 13979.7 350.739  20
   4   1  -3 6863.73 282.224   4
   4   1  -3 6073.46 224.974  20
   4  -1  -2 1979.81 125.358  17
   4  -1  -1 25927.1 489.225  16
   4  -1  -1 24390.1 452.360  17
   4   1  -1 25550.3 467.014  17
   4  -1   0 136.108 38.5511  17
   4   1   0 158.627 40.7932  17
   4  -1   0 129.637 43.8651  16
   4  -1   1 6764.09 250.643  16
   4   1   1 6958.95 260.934  12
   4  -1   1 7147.48 263.991  17
   4  -1   2 6563.29 246.325  16
   4   1   2 6508.85 246.950  12
   4  -1   3 1007.75 96.4094  16
   4  -1   3 1164.24 114.041  17
   4   1   4 2973.48 177.192  17
   4  -1   4 2740.13 162.378  17
   4  -1   5 13551.4 331.676  17
   4   1   5 13523.0 348.507  17
   4   1   6 257.607 44.6123  17
   4  -1   6 277.059 49.4559  17
   4  -1   7 3448.90 136.700  17
   4   1   7 3294.26 138.044  17
   4   2 -11 28697.9 378.073  20
   4   2 -10 1917.24 116.251  14
   4   2 -10 1936.92 118.941   4
   4   2 -10 1588.48 98.7410  20
   4  -2 -10 1619.98 100.583  20
   4   2  -9 12347.9 337.377  14
   4   2  -9 12722.2 346.844   4
   4   2  -9 9728.63 254.754  20
   4  -2  -9 10057.6 258.207  20
   4   2  -8 784.465 95.0176  14
   4   2  -8 799.971 95.7843   4
   4   2  -8 707.584 73.4647  20
   4  -2  -8 621.657 69.6502  20
   4   2  -7 8769.72 309.390  14
   4  -2  -7 8891.68 276.328   4
   4   2  -7 9291.86 320.971   4
   4   2  -7 8115.01 253.730  20
   4  -2  -7 8125.45 247.270  20
   4   2  -6 389.284 71.2756  14
   4  -2  -6 389.873 64.5740   4
   4   2  -6 403.817 69.8064   4
   4   2  -6 338.594 56.2343  20
   4  -2  -6 336.027 52.1036  20
   4   2  -5 26082.0 542.672  14
   4   2  -5 26504.3 549.410   4
   4  -2  -5 26239.2 456.740  20
   4   2  -4 484.435 81.4680  14
   4   2  -4 486.669 81.5364   4
   4   2  -4 476.359 62.1804  12
   4   2  -4 501.679 73.3179  20
   4  -2  -4 413.107 58.0250  20
   4   2  -3 32774.4 625.939   4
   4   2  -3 31543.4 548.947  20
   4   2  -2 2812.78 179.868   4
   4  -2  -1 146.440 40.7588  17
   4   2  -1 103.900 35.7721  17
   4  -2  -1 171.787 47.9783  16
   4  -2   0 1042.60 102.193  16
   4   2   0 1212.21 119.310  12
   4  -2   0 1075.26 99.5795  17
   4   2   0 1106.68 101.325  17
   4  -2   1 25619.8 490.514  16
   4  -2   1 25968.4 486.335  17
   4  -2   2 81.1833 32.0947  17
   4   2   2 43.7031 25.5085  17
   4  -2   2 89.0063 31.0918  16
   4   2   2 85.8450 37.6185  12
   4  -2   3 37386.1 588.725  16
   4   2   3 36496.1 565.824  12
   4   2   4 524.850 69.0772  17
   4  -2   4 396.650 60.7093  16
   4  -2   4 488.524 67.6360  17
   4  -2   5 175.671 43.2139  17
   4   2   5 111.818 31.2418  17
   4  -2   5 146.194 40.3974  16
   4   2   6 1298.91 99.4306  17
   4  -2   6 1025.99 84.9991  16
   4  -2   6 1250.98 91.9849  17
   4  -2   7 1846.16 99.3131  17
   4   2   7 1691.70 100.296  17
   4   3 -11 150.818 32.2154  20
   4   3 -10 23898.9 403.355  14
   4   3 -10 24676.8 418.676   4
   4   3 -10 24060.2 376.514  20
   4   3  -9 356.556 58.2935  14
   4   3  -9 361.560 60.3518   4
   4   3  -9 276.237 44.5900  20
   4  -3  -9 447.624 58.4237  20
   4   3  -8 6588.14 255.357  14
   4   3  -8 6857.88 264.780   4
   4   3  -8 5908.51 208.034  20
   4  -3  -8 6006.65 206.489  20
   4   3  -7 2580.74 166.357  14
   4   3  -7 2410.10 162.683   4
   4   3  -7 2364.23 137.627  20
   4  -3  -7 2381.61 132.861  20
   4   3  -6 4078.86 211.921  14
   4   3  -6 4490.23 226.914   4
   4   3  -6 4389.41 197.483  20
   4  -3  -6 4175.01 175.946  20
   4   3  -5 1649.04 139.735  14
   4   3  -5 1688.12 142.356   4
   4   3  -5 1789.72 136.134  20
   4  -3  -5 1583.26 109.473  20
   4   3  -4 24019.1 522.721  14
   4   3  -4 24791.3 533.938   4
   4   3  -4 23862.5 437.542  12
   4   3  -3 482.839 80.4212   4
   4   3  -3 500.819 73.7678  12
   4   3  -3 574.929 81.6935  20
   4  -3  -2 6261.08 240.080  16
   4   3  -2 6427.74 265.432   4
   4  -3  -1 4412.41 205.571  16
   4   3  -1 6359.08 299.655  12
   4  -3   0 3297.16 178.176  16
   4  -3   0 3165.46 163.213  17
   4   3   0 3314.02 170.854  17
   4  -3   1 184.035 46.9815  17
   4   3   1 160.046 38.5706  17
   4  -3   1 109.573 33.0192  16
   4   3   1 189.269 50.7507  12
   4   3   2 13481.5 358.941  17
   4  -3   2 12813.1 345.868  16
   4   3   2 12726.4 351.408  12
   4  -3   2 12584.8 329.185  17
   4   3   3 1431.35 116.873  17
   4  -3   3 1342.60 112.110  16
   4   3   3 1301.85 108.062  12
   4  -3   3 1402.72 108.639  17
   4   3   4 4665.19 203.044  17
   4  -3   4 4764.24 201.689  16
   4   3   4 4530.26 183.864  12
   4  -3   4 4839.04 194.649  17
   4   3   5 1843.68 120.736  17
   4  -3   5 1884.33 120.972  16
   4  -3   5 1962.47 118.024  17
   4   3   6 328.753 48.7132  17
   4  -3   6 342.985 50.7678  16
  -4  -3  -6 400.948 50.6170   5
   4  -3   6 430.629 56.3419  17
   4  -3   7 403.135 50.1996  16
   4   3   7 439.774 51.5043  17
   4   4 -11 7735.17 197.596  14
   4   4 -11 7921.25 185.458  20
   4   4 -10 4129.78 167.767  14
   4   4 -10 4522.18 181.660   4
   4   4 -10 4100.06 151.956  20
   4   4  -9 16177.7 363.908  14
   4   4  -9 17040.7 381.093   4
   4   4  -9 16029.1 320.639  20
   4   4  -8 1391.05 114.874  14
   4   4  -8 1464.48 119.836   4
   4   4  -8 1354.65 98.5554  20
   4   4  -7 536.319 78.2574  14
   4   4  -7 545.373 79.2988   4
   4   4  -7 586.292 71.6446  20
   4  -4  -7 585.579 69.5491  20
   4   4  -6 18051.8 442.994  14
   4   4  -6 18769.5 457.790   4
   4  -4  -6 19104.3 373.762  20
   4   4  -5 20640.1 477.136  14
   4   4  -5 21336.3 491.740   4
   4  -4  -5 19800.6 381.875  20
   4   4  -4 155.974 53.7987  14
   4   4  -4 77.1108 29.5742  12
   4   4  -4 100.822 42.3121   4
   4   4  -4 88.0407 38.1658  20
   4   4  -3 7456.46 287.678   4
   4   4  -3 8090.63 285.798  12
   4   4  -2 11153.3 337.604   4
   4   4  -2 11116.6 328.621  20
   4  -4  -1 512.829 74.1036  16
   4   4  -1 671.005 100.508  12
   4  -4   0 13158.2 354.642  16
   4   4   0 15420.0 420.431  12
   4   4   1 5975.11 228.213  17
   4  -4   1 5853.10 234.466  16
   4   4   1 6195.76 252.833  12
   4  -4   1 5757.41 218.515  17
   4   4   2 2952.73 162.794  17
   4  -4   2 3011.12 168.180  16
   4   4   2 2981.62 169.012  12
   4  -4   2 2969.67 154.898  17
   4   4   3 12841.4 340.780  17
   4  -4   3 13458.6 348.863  16
   4   4   3 12437.4 330.262  12
   4  -4   3 12753.5 314.485  17
   4   4   4 19615.7 412.239  17
   4   4   4 20583.1 394.651  12
   4  -4   4 20922.6 388.419  17
   4  -4   5 76.6222 31.3003  17
   4   4   5 45.9465 12.8860  17
   4  -4   5 53.3879 23.2067  16
   4   4   6 14752.0 314.077  17
  -4  -4  -6 15260.8 300.884   5
   4  -4   7 2860.81 123.184  16
   4   4   7 3355.07 139.812  17
   4   5 -10 1753.24 108.146  14
   4   5 -10 1751.02 113.346   4
   4   5 -10 1685.89 92.6751  20
   4   5  -9 3137.91 156.820  14
   4   5  -9 3236.37 163.360   4
   4   5  -9 2857.96 129.979  20
   4   5  -8 2297.40 147.291  14
   4   5  -8 2388.91 153.201   4
   4   5  -8 2456.05 131.591  20
   4   5  -7 50832.5 723.566  14
   4   5  -7 54029.5 758.518   4
   4   5  -6 918.322 101.626  14
   4   5  -6 968.203 104.465   4
   4   5  -6 929.843 90.2309  20
   4   5  -5 11379.0 350.827  14
   4   5  -5 11814.2 363.465   4
   4   5  -5 12219.3 348.232  20
   4   5  -4 408.393 69.3317  14
   4   5  -4 436.697 71.1103   4
   4   5  -4 399.664 58.1101  12
   4   5  -4 474.271 71.3042  20
   4   5  -3 11767.0 347.627   4
   4   5  -3 11426.8 325.437  12
   4   5  -3 11966.1 352.657  20
   4   5  -2 379.512 64.5922   4
   4   5  -2 329.738 60.8014  12
   4   5  -2 258.342 51.3243  20
   4  -5  -1 28562.7 515.518  16
   4   5  -1 32420.0 611.734  12
   4  -5   0 43.9112 30.7500  16
   4   5   0 27.1922 35.0102  12
   4  -5   1 16500.3 392.505  16
   4   5   1 15186.8 387.158  12
   4   5   2 37.7165 27.8334  17
   4  -5   2 82.4907 35.7183  16
   4   5   2 46.5260 29.5380  12
   4   5   3 279.403 52.7341  17
   4  -5   3 331.753 60.0835  16
   4   5   3 320.426 56.2330  12
   4  -5   4 8851.98 279.030  16
   4   5   4 8216.94 244.280  12
   4  -5   5 27576.0 452.663  16
   4   5   5 26110.8 384.577  12
   4   5   6 195.239 34.6546  17
   4  -5   6 188.199 36.4731  16
   4   6 -10 1843.06 106.974  14
   4   6 -10 2019.42 117.638   4
   4   6 -10 1745.76 91.0927  20
   4   6  -9 1873.29 118.795  14
   4   6  -9 1991.46 125.026   4
   4   6  -9 1788.07 99.7025  20
   4   6  -8 8700.14 278.541  14
   4   6  -8 9358.05 295.838   4
   4   6  -7 1872.56 134.587  14
   4   6  -7 2078.95 144.620   4
   4   6  -7 1909.85 120.262  20
   4   6  -6 11840.4 343.353  14
   4   6  -6 12293.9 355.484   4
   4   6  -6 11357.2 301.451  20
   4   6  -5 10863.2 331.634  14
   4   6  -5 11232.8 344.089   4
   4   6  -5 10113.6 299.194  20
   4   6  -4 546.573 77.6509  14
   4   6  -4 502.349 73.3803   4
   4   6  -4 448.503 65.8559  20
   4   6  -3 15242.0 376.976   4
   4   6  -3 14931.8 357.490  12
   4  -6  -3 14993.7 380.527  11
   4   6  -3 15759.7 391.806  20
   4   6  -2 14227.1 343.617   4
   4   6  -2 14990.2 376.612  12
   4  -6  -2 14413.2 363.013  11
   4   6  -2 13729.8 353.048  20
   4  -6  -1 72.5216 33.8838  16
   4   6  -1 85.9568 34.9489  12
   4  -6   0 10764.2 311.675  16
   4   6   0 10189.7 315.683  12
   4  -6   1 3161.95 172.358  16
   4   6   1 2449.74 154.019  12
   4  -6   2 2983.51 173.534  16
   4   6   2 2152.35 138.321  12
   4   6   3 25399.1 455.094  17
   4   6   3 29927.8 491.225  12
   4   6   4 5205.54 200.514  17
   4   6   4 6099.14 204.222  12
   4   6   5 1238.43 92.3894  17
   4  -6   5 1373.89 98.2303  16
   4   6   5 1194.80 80.6073  12
   4   6   6 10391.8 243.711  17
   4  -6   6 10248.8 237.271  16
   4   7  -9 3399.35 154.648  14
   4   7  -9 3608.57 164.700   4
   4   7  -9 3690.81 136.008  20
   4   7  -8 8566.34 260.827  14
   4   7  -8 8687.25 270.886   4
   4   7  -8 8886.33 231.615  20
   4   7  -7 1075.78 97.3489  14
   4   7  -7 1056.53 98.4318   4
   4   7  -7 832.935 76.4062  20
   4   7  -6 10431.4 305.177  14
   4   7  -6 9683.95 274.863  20
   4   7  -5 276.663 59.4467  14
   4   7  -5 214.508 51.4390   4
   4   7  -5 213.667 45.5460  20
   4   7  -4 21874.1 425.124  14
   4   7  -4 22480.0 438.273   4
   4  -7  -4 22058.4 451.423  11
   4   7  -4 20955.5 430.350  20
   4   7  -3 651.795 75.4733   4
   4   7  -3 488.661 66.1576  12
   4  -7  -3 489.274 69.7523  11
   4   7  -2 4907.26 187.262   4
   4   7  -2 5196.24 213.670  12
   4  -7  -2 4680.22 205.493  11
   4   7  -1 2064.38 139.346  12
   4  -7   0 3864.22 177.560  16
   4   7   0 3431.19 179.394  12
   4  -7   1 419.315 62.5104  16
   4   7   1 338.731 56.7982  12
   4  -7   2 17628.6 397.331  16
   4   7   2 14271.1 348.301  12
   4  -7   3 15580.7 391.866  16
   4   7   3 11183.6 290.582  12
   4  -7   4 2966.41 160.247  16
   4   7   4 2127.85 116.833  12
   4   7   5 23.0751 17.8187  17
   4  -7   5 100.160 29.8460  16
   4   7   5 62.5298 21.1964  12
   4   8  -9 8153.06 219.078  14
   4   8  -9 7950.79 188.708  20
   4   8  -8 73.0550 28.4685  14
   4   8  -8 90.2394 29.9538   4
   4   8  -8 72.0709 24.7829  20
   4   8  -7 572.255 67.5841  14
   4   8  -7 530.486 67.8069   4
   4   8  -7 369.358 51.7157  20
   4   8  -6 2494.22 136.813  14
   4   8  -6 2645.17 144.685   4
   4   8  -6 2390.48 131.618  20
   4   8  -5 17677.3 360.485  14
   4   8  -5 18297.2 373.746   4
   4   8  -4 504.632 64.9119   4
   4  -8  -4 597.347 74.8668  11
   4   8  -4 461.637 62.2320  20
   4   8  -3 14094.0 306.035   4
   4   8  -3 13460.1 317.342  12
   4  -8  -3 13542.9 338.194  11
   4   8  -2 677.317 76.4874  12
   4  -8  -2 670.589 76.2978  11
   4   8  -1 94.3246 33.1616  12
   4   8   0 1715.53 123.511  12
   4  -8   1 9161.60 255.130  16
   4   8   1 8041.75 259.236  12
   4  -8   2 30.5573 26.2105  16
   4   8   2 29.6780 24.8691  12
   4  -8   3 16243.4 339.135  16
   4   8   3 14421.3 313.458  12
   4  -8   4 8469.33 228.314  16
   4   8   4 7372.15 201.642  12
   4  -8   5 85.7988 26.0222  16
   4   9  -8 565.318 56.3317  20
   4   9  -7 12852.8 272.888  14
   4   9  -7 12005.6 262.664  20
   4   9  -6 1731.56 101.589  14
   4   9  -6 1777.87 106.371   4
   4   9  -6 1674.23 106.232  20
   4   9  -5 5239.79 183.651   4
   4   9  -5 5091.78 191.962  20
   4  -9  -4 16123.6 344.603  11
   4   9  -4 14868.2 338.561  20
   4  -9  -3 3221.56 156.282  11
   4   9  -2 3107.60 152.905  12
   4  -9  -2 3310.92 158.437  11
   4   9  -1 9856.66 278.639  12
   4   9   0 324.245 51.4812  12
   4   9   1 3492.93 162.107  12
   4  -9   2 8667.00 222.706  16
   4   9   2 8992.50 249.281  12
   4  -9   3 161.786 33.7300  16
   4   9   3 93.7840 30.2316  12
   4  -9   4 20948.9 314.440  16
   4  10  -7 2192.13 104.088  20
   4  10  -6 23302.5 363.349  20
   4  10  -5 378.626 47.7647  20
   4  10  -4 121.194 29.6340  20
   4 -10  -3 693.333 69.0509  11
   4  10  -2 15881.1 323.913  12
   4 -10  -2 17915.2 340.892  11
   4  10  -1 188.098 38.7755  12
   4  10   0 17269.8 345.607  12
   4  10   1 47.5733 27.0825  12
   4  10   2 3372.00 139.853  12
   4  10   3 2384.04 107.501  12
   4  11  -5 1889.05 102.219  20
   4  11  -4 8982.38 228.770  20
   4 -11  -3 3185.51 138.305  11
   4  11  -3 2572.97 124.132  20
   4 -11  -2 1333.10 89.6868  11
   4  11  -1 7828.89 211.062  12
   4  11   0 472.557 56.2314  12
   4  11   1 5449.22 168.994  12
   0   0   0    0.00    0.00   0
TITL bp1737_abs1 in P2(1)/c
REM P2(1)/c (#14 in standard setting)
CELL 1.54184   3.900180  16.612593  14.211741  90.0000  97.8548  90.0000
ZERR    8.00   0.000058   0.000259   0.000206   0.0000   0.0013   0.0000
LATT  1
SYMM -x, y+1/2,-z+1/2
SFAC C H N O
UNIT 88.00 80.00 8.00 8.00
TREF
HKLF 4
END
;
_shelx_hkl_checksum                7236
loop_
  _exptl_crystal_face_index_h
  _exptl_crystal_face_index_k
  _exptl_crystal_face_index_l
  _exptl_crystal_face_perp_dist
  _exptl_oxdiff_crystal_face_indexfrac_h
  _exptl_oxdiff_crystal_face_indexfrac_k
  _exptl_oxdiff_crystal_face_indexfrac_l
  _exptl_oxdiff_crystal_face_x
  _exptl_oxdiff_crystal_face_y
  _exptl_oxdiff_crystal_face_z
 -1 -9 -2 0.0147 -0.9997 -8.9948 -2.0023 0.0260 -0.9623 0.0096
 1 9 2 0.0147 0.9997 8.9948 2.0023 -0.0260 0.9623 -0.0096
 2 -4 -4 0.1713 1.9992 -3.9982 -4.0001 0.0783 -0.0797 0.9255
 -2 4 4 0.2043 -1.9992 3.9982 4.0001 -0.0783 0.0797 -0.9255
 0 -3 8 0.0244 0.0009 -2.9958 8.4918 -0.9601 -0.0037 -0.1379
 0 3 -8 0.0244 -0.0009 2.9958 -8.4918 0.9601 0.0037 0.1379

_olex2_submission_special_instructions  'No special instructions were received'

#===END

data_C4Cl
_audit_creation_date               2023-07-13
_audit_creation_method
;
Olex2 1.5
(compiled 2023.03.06 svn.rbb2c1857 for OlexSys, GUI svn.r6748)
;
_shelx_SHELXL_version_number       '2018/3'
_audit_contact_author_address      ?
_audit_contact_author_email        ?
_audit_contact_author_name         ''
_audit_contact_author_phone        ?
_publ_contact_author_id_orcid      ?
_publ_section_references
;
Bourhis, L.J., Dolomanov, O.V., Gildea, R.J., Howard, J.A.K., Puschmann, H.
 (2015). Acta Cryst. A71, 59-75.

Dolomanov, O.V., Bourhis, L.J., Gildea, R.J, Howard, J.A.K. & Puschmann, H.
 (2009), J. Appl. Cryst. 42, 339-341.

Sheldrick, G.M. (2015). Acta Cryst. C71, 3-8.
;
_chemical_name_common              ?
_chemical_name_systematic          ?
_chemical_formula_moiety           'C11 H4 Cl N'
_chemical_formula_sum              'C11 H4 Cl N'
_chemical_formula_weight           185.60
_chemical_melting_point            ?
loop_
  _atom_type_symbol
  _atom_type_description
  _atom_type_scat_dispersion_real
  _atom_type_scat_dispersion_imag
  _atom_type_scat_source
 'C' 'C' 0.0033 0.0016 'International Tables Vol C Tables 4.2.6.8 and 6.1.1.4'
 'H' 'H' 0.0000 0.0000 'International Tables Vol C Tables 4.2.6.8 and 6.1.1.4'
 'Cl' 'Cl' 0.1484 0.1585 'International Tables Vol C Tables 4.2.6.8 and 6.1.1.4'
 'N' 'N' 0.0061 0.0033 'International Tables Vol C Tables 4.2.6.8 and 6.1.1.4'

_shelx_space_group_comment
;
The symmetry employed for this shelxl refinement is uniquely defined
by the following loop, which should always be used as a source of
symmetry information in preference to the above space-group names.
They are only intended as comments.
;
_space_group_crystal_system        'triclinic'
_space_group_IT_number             2
_space_group_name_H-M_alt          'P -1'
_space_group_name_Hall             '-P 1'
loop_
  _space_group_symop_operation_xyz
 'x, y, z'
 '-x, -y, -z'

_cell_length_a                     3.8030(10)
_cell_length_b                     9.293(2)
_cell_length_c                     12.586(3)
_cell_angle_alpha                  81.99(3)
_cell_angle_beta                   89.21(3)
_cell_angle_gamma                  89.46(3)
_cell_volume                       440.41(19)
_cell_formula_units_Z              2
_cell_measurement_reflns_used      2468
_cell_measurement_temperature      100
_cell_measurement_theta_max        36.9820
_cell_measurement_theta_min        3.6690
_shelx_estimated_absorpt_T_max     0.959
_shelx_estimated_absorpt_T_min     0.881
_exptl_absorpt_coefficient_mu      0.375
_exptl_absorpt_correction_T_max    ?
_exptl_absorpt_correction_T_min    ?
_exptl_absorpt_correction_type     none
_exptl_absorpt_process_details     ?
_exptl_absorpt_special_details     ?
_exptl_crystal_colour              colourless
_exptl_crystal_colour_lustre       .
_exptl_crystal_colour_modifier     .
_exptl_crystal_colour_primary      colourless
_exptl_crystal_density_diffrn      1.400
_exptl_crystal_density_meas        ?
_exptl_crystal_density_method      ?
_exptl_crystal_description         block
_exptl_crystal_F_000               188
_exptl_crystal_size_max            0.346
_exptl_crystal_size_mid            0.261
_exptl_crystal_size_min            0.113
_exptl_transmission_factor_max     ?
_exptl_transmission_factor_min     ?
_diffrn_reflns_av_R_equivalents    0.0333
_diffrn_reflns_av_unetI/netI       0.0495
_diffrn_reflns_Laue_measured_fraction_full  0.988
_diffrn_reflns_Laue_measured_fraction_max  0.937
_diffrn_reflns_limit_h_max         6
_diffrn_reflns_limit_h_min         -6
_diffrn_reflns_limit_k_max         15
_diffrn_reflns_limit_k_min         -15
_diffrn_reflns_limit_l_max         19
_diffrn_reflns_limit_l_min         -21
_diffrn_reflns_number              8869
_diffrn_reflns_point_group_measured_fraction_full  0.988
_diffrn_reflns_point_group_measured_fraction_max  0.937
_diffrn_reflns_theta_full          25.242
_diffrn_reflns_theta_max           37.298
_diffrn_reflns_theta_min           3.685
_diffrn_ambient_environment        N~2~
_diffrn_ambient_temperature        100
_diffrn_detector                   'CCD plate'
_diffrn_detector_area_resol_mean   10.3456
_diffrn_detector_type              CCD
_diffrn_measured_fraction_theta_full  0.988
_diffrn_measured_fraction_theta_max  0.937
_diffrn_measurement_details
;
List of Runs (angles in degrees, time in seconds):

  # Type    Start    End  Width  t~exp~   \w     \q     \k     \f   Frames
--------------------------------------------------------------------------
  1  \w    -51.00  84.00   1.00   10.00    --   35.81 -27.00  67.00  135
  2  \w     53.00 130.00   1.00   10.00    --   35.81-178.00 -90.00   77
  3  \w     57.00 132.00   1.00   10.00    --   35.81 178.00  30.00   75
  4  \w   -126.00 -79.00   1.00   10.00    --  -36.75 -99.00 150.00   47
  5  \w   -121.00   0.00   1.00   10.00    --  -36.75 -57.00-180.00  121
  6  \w     -4.00  83.00   1.00   10.00    --   35.81 -99.00  30.00   87
  7  \w   -121.00 -77.00   1.00   10.00    --  -36.75 -57.00 -60.00   44
;
_diffrn_measurement_device         'four-circle diffractometer'
_diffrn_measurement_device_type    ?
_diffrn_measurement_method         ?
_diffrn_orient_matrix_type        
 'CrysAlisPro convention (1999,Acta A55,543-557)'
_diffrn_orient_matrix_UB_11        0.1479989000
_diffrn_orient_matrix_UB_12        0.0433497000
_diffrn_orient_matrix_UB_13        -0.0173553000
_diffrn_orient_matrix_UB_21        0.1107228000
_diffrn_orient_matrix_UB_22        -0.0621559000
_diffrn_orient_matrix_UB_23        0.0098349000
_diffrn_orient_matrix_UB_31        -0.0252672000
_diffrn_orient_matrix_UB_32        -0.0141187000
_diffrn_orient_matrix_UB_33        -0.0533026000
_diffrn_radiation_monochromator    graphite
_diffrn_radiation_probe            x-ray
_diffrn_radiation_type             'Mo K\a'
_diffrn_radiation_wavelength       0.71073
_diffrn_source                     ?
_diffrn_source_type                'Enhance (Mo) X-ray Source'
_diffrn_special_details            ?
_reflns_Friedel_coverage           0.000
_reflns_Friedel_fraction_full      .
_reflns_Friedel_fraction_max       .
_reflns_number_gt                  3339
_reflns_number_total               4289
_reflns_special_details
;
 Reflections were merged by SHELXL according to the crystal
 class for the calculation of statistics and refinement.
 
 _reflns_Friedel_fraction is defined as the number of unique
 Friedel pairs measured divided by the number that would be
 possible theoretically, ignoring centric projections and
 systematic absences.
;
_reflns_threshold_expression       'I > 2\s(I)'
_computing_cell_refinement         ?
_computing_data_collection         ?
_computing_data_reduction          ?
_computing_molecular_graphics      'Olex2 1.5 (Dolomanov et al., 2009)'
_computing_publication_material    'Olex2 1.5 (Dolomanov et al., 2009)'
_computing_structure_refinement    'SHELXL 2018/3 (Sheldrick, 2015)'
_computing_structure_solution      'olex2.solve 1.5 (Bourhis et al., 2015)'
_refine_diff_density_max           0.861
_refine_diff_density_min           -0.479
_refine_diff_density_rms           0.109
_refine_ls_extinction_coef         .
_refine_ls_extinction_method       none
_refine_ls_goodness_of_fit_ref     1.143
_refine_ls_hydrogen_treatment      constr
_refine_ls_matrix_type             full
_refine_ls_number_parameters       118
_refine_ls_number_reflns           4289
_refine_ls_number_restraints       0
_refine_ls_R_factor_all            0.0974
_refine_ls_R_factor_gt             0.0762
_refine_ls_restrained_S_all        1.143
_refine_ls_shift/su_max            0.000
_refine_ls_shift/su_mean           0.000
_refine_ls_structure_factor_coef   Fsqd
_refine_ls_weighting_details      
 'w=1/[\s^2^(Fo^2^)+(0.0637P)^2^+0.7952P] where P=(Fo^2^+2Fc^2^)/3'
_refine_ls_weighting_scheme        calc
_refine_ls_wR_factor_gt            0.2003
_refine_ls_wR_factor_ref           0.2117
_refine_special_details            ?
_olex2_refinement_description
;
1. Fixed Uiso
 At 1.2 times of:
  All C(H) groups
2.a Aromatic/amide H refined with riding coordinates:
 C7(H7), C6(H6), C9(H9), C10(H10)
;
_atom_sites_solution_hydrogens     geom
_atom_sites_solution_primary       iterative
_atom_sites_solution_secondary     ?
loop_
  _atom_site_label
  _atom_site_type_symbol
  _atom_site_fract_x
  _atom_site_fract_y
  _atom_site_fract_z
  _atom_site_U_iso_or_equiv
  _atom_site_adp_type
  _atom_site_occupancy
  _atom_site_site_symmetry_order
  _atom_site_calc_flag
  _atom_site_refinement_flags_posn
  _atom_site_refinement_flags_adp
  _atom_site_refinement_flags_occupancy
  _atom_site_disorder_assembly
  _atom_site_disorder_group
 Cl1 Cl 0.60394(18) 0.46728(7) 0.85905(5) 0.02790(16) Uani 1 1 d . . . . .
 C5 C 0.1195(5) 0.8443(2) 0.37681(16) 0.0162(3) Uani 1 1 d . . . . .
 C2 C 0.4233(6) 0.6104(2) 0.65481(16) 0.0197(4) Uani 1 1 d . . . . .
 C3 C 0.3225(6) 0.6868(2) 0.55673(17) 0.0202(4) Uani 1 1 d . . . . .
 C7 C -0.1421(6) 0.8677(2) 0.20106(16) 0.0186(3) Uani 1 1 d . . . . .
 H7 H -0.246079 0.824958 0.144905 0.022 Uiso 1 1 calc R U . . .
 C6 C -0.0363(6) 0.7815(2) 0.29446(17) 0.0189(4) Uani 1 1 d . . . . .
 H6 H -0.069913 0.679366 0.302456 0.023 Uiso 1 1 calc R U . . .
 N1 N -0.3138(7) 1.1862(3) 0.02269(18) 0.0326(5) Uani 1 1 d . . . . .
 C8 C -0.0939(5) 1.0181(2) 0.19057(15) 0.0169(3) Uani 1 1 d . . . . .
 C9 C 0.0626(6) 1.0820(2) 0.27219(16) 0.0183(3) Uani 1 1 d . . . . .
 H9 H 0.095680 1.184174 0.264204 0.022 Uiso 1 1 calc R U . . .
 C4 C 0.2295(6) 0.7563(2) 0.47303(17) 0.0192(4) Uani 1 1 d . . . . .
 C10 C 0.1687(6) 0.9952(2) 0.36467(16) 0.0179(3) Uani 1 1 d . . . . .
 H10 H 0.275535 1.038015 0.420318 0.021 Uiso 1 1 calc R U . . .
 C1 C 0.4988(6) 0.5537(2) 0.74154(18) 0.0217(4) Uani 1 1 d . . . . .
 C11 C -0.2129(6) 1.1102(3) 0.09621(18) 0.0227(4) Uani 1 1 d . . . . .

loop_
  _atom_site_aniso_label
  _atom_site_aniso_U_11
  _atom_site_aniso_U_22
  _atom_site_aniso_U_33
  _atom_site_aniso_U_23
  _atom_site_aniso_U_13
  _atom_site_aniso_U_12
 Cl1 0.0331(3) 0.0291(3) 0.0194(2) 0.00407(18) -0.00418(19) 0.0033(2)
 C5 0.0152(8) 0.0174(7) 0.0153(7) 0.0000(6) -0.0001(6) 0.0000(6)
 C2 0.0208(9) 0.0222(9) 0.0155(8) -0.0003(7) -0.0009(6) -0.0059(7)
 C3 0.0208(9) 0.0195(8) 0.0193(8) 0.0009(7) -0.0016(7) -0.0011(7)
 C7 0.0193(9) 0.0220(9) 0.0146(7) -0.0030(6) -0.0019(6) -0.0015(7)
 C6 0.0207(9) 0.0182(8) 0.0177(8) -0.0022(6) -0.0005(7) -0.0011(7)
 N1 0.0346(12) 0.0376(12) 0.0224(9) 0.0078(8) -0.0022(8) 0.0032(9)
 C8 0.0165(8) 0.0203(8) 0.0131(7) 0.0008(6) -0.0001(6) 0.0009(6)
 C9 0.0197(9) 0.0166(8) 0.0179(8) -0.0004(6) -0.0005(6) -0.0004(6)
 C4 0.0189(9) 0.0196(8) 0.0185(8) 0.0000(6) -0.0006(6) 0.0000(6)
 C10 0.0188(9) 0.0201(8) 0.0148(7) -0.0024(6) -0.0013(6) -0.0016(6)
 C1 0.0249(10) 0.0200(9) 0.0193(9) 0.0011(7) -0.0024(7) -0.0009(7)
 C11 0.0221(10) 0.0268(10) 0.0178(8) 0.0014(7) -0.0005(7) 0.0007(8)

_geom_special_details
;
 All esds (except the esd in the dihedral angle between two l.s. planes)
 are estimated using the full covariance matrix.  The cell esds are taken
 into account individually in the estimation of esds in distances, angles
 and torsion angles; correlations between esds in cell parameters are only
 used when they are defined by crystal symmetry.  An approximate (isotropic)
 treatment of cell esds is used for estimating esds involving l.s. planes.
;
loop_
  _geom_bond_atom_site_label_1
  _geom_bond_atom_site_label_2
  _geom_bond_distance
  _geom_bond_site_symmetry_2
  _geom_bond_publ_flag
 Cl1 C1 1.634(2) . ?
 C5 C6 1.399(3) . ?
 C5 C4 1.429(3) . ?
 C5 C10 1.404(3) . ?
 C2 C3 1.392(3) . ?
 C2 C1 1.182(3) . ?
 C3 C4 1.212(3) . ?
 C7 H7 0.9500 . ?
 C7 C6 1.389(3) . ?
 C7 C8 1.399(3) . ?
 C6 H6 0.9500 . ?
 N1 C11 1.151(3) . ?
 C8 C9 1.398(3) . ?
 C8 C11 1.440(3) . ?
 C9 H9 0.9500 . ?
 C9 C10 1.383(3) . ?
 C10 H10 0.9500 . ?

loop_
  _geom_angle_atom_site_label_1
  _geom_angle_atom_site_label_2
  _geom_angle_atom_site_label_3
  _geom_angle
  _geom_angle_site_symmetry_1
  _geom_angle_site_symmetry_3
  _geom_angle_publ_flag
 C6 C5 C4 120.70(19) . . ?
 C6 C5 C10 119.64(18) . . ?
 C10 C5 C4 119.66(19) . . ?
 C1 C2 C3 175.1(3) . . ?
 C4 C3 C2 178.0(3) . . ?
 C6 C7 H7 120.4 . . ?
 C6 C7 C8 119.30(19) . . ?
 C8 C7 H7 120.4 . . ?
 C5 C6 H6 119.8 . . ?
 C7 C6 C5 120.36(19) . . ?
 C7 C6 H6 119.8 . . ?
 C7 C8 C11 120.31(19) . . ?
 C9 C8 C7 120.84(18) . . ?
 C9 C8 C11 118.8(2) . . ?
 C8 C9 H9 120.3 . . ?
 C10 C9 C8 119.43(19) . . ?
 C10 C9 H9 120.3 . . ?
 C3 C4 C5 177.3(2) . . ?
 C5 C10 H10 119.8 . . ?
 C9 C10 C5 120.42(19) . . ?
 C9 C10 H10 119.8 . . ?
 C2 C1 Cl1 177.0(2) . . ?
 N1 C11 C8 178.0(3) . . ?

loop_
  _geom_torsion_atom_site_label_1
  _geom_torsion_atom_site_label_2
  _geom_torsion_atom_site_label_3
  _geom_torsion_atom_site_label_4
  _geom_torsion
  _geom_torsion_site_symmetry_1
  _geom_torsion_site_symmetry_2
  _geom_torsion_site_symmetry_3
  _geom_torsion_site_symmetry_4
  _geom_torsion_publ_flag
 C7 C8 C9 C10 -0.4(3) . . . . ?
 C6 C5 C10 C9 0.3(3) . . . . ?
 C6 C7 C8 C9 0.7(3) . . . . ?
 C6 C7 C8 C11 -177.7(2) . . . . ?
 C8 C7 C6 C5 -0.5(3) . . . . ?
 C8 C9 C10 C5 -0.1(3) . . . . ?
 C4 C5 C6 C7 -179.9(2) . . . . ?
 C4 C5 C10 C9 -179.8(2) . . . . ?
 C10 C5 C6 C7 0.0(3) . . . . ?
 C11 C8 C9 C10 178.1(2) . . . . ?

_shelx_res_file
;
TITL C4Cl
    bp1740.res
    created by SHELXL-2018/3 at 10:34:30 on 13-Jul-2023
CELL 0.71073 3.803 9.293 12.586 81.99 89.21 89.46
ZERR 2 0.001 0.002 0.003 0.03 0.03 0.03
LATT 1
SFAC C H Cl N
UNIT 22 8 2 2

L.S. 4 0 0
PLAN  5
SIZE 0.113 0.261 0.346
TEMP -173.15
CONF
MORE -1
BOND $H
fmap 2 53
acta
OMIT 1 1 2
OMIT 1 4 3
OMIT 1 3 6
OMIT 1 -1 0
OMIT -1 -2 8
OMIT 1 2 13
OMIT 1 7 7
OMIT -1 -4 6
OMIT -1 -8 3
OMIT 2 5 5
OMIT -1 -5 2
REM <olex2.extras>
REM <HklSrc "%.\\BP1740.hkl">
REM </olex2.extras>

WGHT    0.063700    0.795200
FVAR       8.46938
CL1   3    0.603940    0.467281    0.859050    11.00000    0.03313    0.02912 =
         0.01937    0.00407   -0.00418    0.00334
C5    1    0.119462    0.844257    0.376806    11.00000    0.01516    0.01739 =
         0.01531    0.00004   -0.00015    0.00002
C2    1    0.423302    0.610356    0.654810    11.00000    0.02085    0.02221 =
         0.01546   -0.00034   -0.00091   -0.00590
C3    1    0.322520    0.686760    0.556728    11.00000    0.02085    0.01949 =
         0.01927    0.00093   -0.00157   -0.00110
C7    1   -0.142089    0.867688    0.201061    11.00000    0.01932    0.02198 =
         0.01457   -0.00305   -0.00186   -0.00147
AFIX  43
H7    2   -0.246079    0.824958    0.144905    11.00000   -1.20000
AFIX   0
C6    1   -0.036299    0.781492    0.294460    11.00000    0.02070    0.01825 =
         0.01775   -0.00220   -0.00052   -0.00111
AFIX  43
H6    2   -0.069913    0.679366    0.302456    11.00000   -1.20000
AFIX   0
N1    4   -0.313814    1.186238    0.022685    11.00000    0.03456    0.03757 =
         0.02237    0.00777   -0.00219    0.00324
C8    1   -0.093853    1.018122    0.190573    11.00000    0.01648    0.02030 =
         0.01312    0.00080   -0.00013    0.00086
C9    1    0.062566    1.082018    0.272193    11.00000    0.01971    0.01664 =
         0.01789   -0.00036   -0.00046   -0.00041
AFIX  43
H9    2    0.095680    1.184174    0.264204    11.00000   -1.20000
AFIX   0
C4    1    0.229460    0.756344    0.473027    11.00000    0.01890    0.01956 =
         0.01849    0.00001   -0.00065   -0.00004
C10   1    0.168677    0.995208    0.364669    11.00000    0.01884    0.02010 =
         0.01477   -0.00240   -0.00127   -0.00164
AFIX  43
H10   2    0.275535    1.038015    0.420318    11.00000   -1.20000
AFIX   0
C1    1    0.498792    0.553713    0.741542    11.00000    0.02487    0.01999 =
         0.01927    0.00107   -0.00245   -0.00088
C11   1   -0.212915    1.110238    0.096208    11.00000    0.02209    0.02685 =
         0.01784    0.00143   -0.00051    0.00068
HKLF 4


REM  C4Cl
REM wR2 = 0.2117, GooF = S = 1.143, Restrained GooF = 1.143 for all data
REM R1 = 0.0762 for 3339 Fo > 4sig(Fo) and 0.0974 for all 4289 data
REM 118 parameters refined using 0 restraints

END

WGHT      0.0637      0.7951

REM Highest difference peak  0.861,  deepest hole -0.479,  1-sigma level  0.109
Q1    1   0.4853  0.5664  0.6763  11.00000  0.05    0.86
Q2    1   0.4170  0.6160  0.6211  11.00000  0.05    0.59
Q3    1   0.0000  1.0000  0.0000  10.50000  0.05    0.58
Q4    1  -0.1270  0.9425  0.1997  11.00000  0.05    0.53
Q5    1   0.0896  1.0430  0.3224  11.00000  0.05    0.51
;
_shelx_res_checksum                68710
_shelx_hkl_file
;
   0   0  -3 5217.87 173.487   6
   0   0  -3 5219.38 187.866   2
   0   0  -3 5161.50 176.141   3
   0   0  -4 15422.4 368.154   2
   0   0  -4 15049.4 346.764   3
   0   0  -4 15299.1 339.897   6
   0   0  -5 1091.22 108.866   3
   0   0  -5 1067.73 109.874   6
   0   0  -5 1034.88 107.971   2
   0   0  -6 15950.2 443.564   3
   0   0  -6 16435.1 471.024   2
   0   0  -6 15773.6 430.120   6
   0   0  -7 12424.4 426.050   3
   0   0  -7 13327.4 455.609   2
   0   0  -8 14228.3 490.479   3
   0   0  -8 14849.4 486.905   6
   0   0  -8 15089.6 522.958   2
   0   0  -9 306.261 91.3766   6
   0   0  -9 349.970 115.823   2
   0   0  -9 380.859 96.8556   3
   0   0 -10 6543.47 371.279   6
   0   0 -10 5862.17 362.990   3
   0   0 -10 6514.31 390.547   2
   0   0 -11 3516.81 312.937   2
   0   0 -11 3495.16 299.489   3
   0   0 -11 3875.25 307.934   6
   0   0 -12 9777.26 507.340   6
   0   0 -12 10017.2 545.066   2
   0   0 -12 9773.86 525.559   3
   0   0 -13 365.111 132.709   6
   0   0 -13 354.347 133.079   3
   0   0 -14 5677.27 449.518   3
   0   0 -14 5858.55 434.138   6
   0   0 -15 2204.49 295.917   3
   0   0 -15 2892.50 322.955   6
   0   0 -16-0.21768 85.3590   6
   0   0 -16-43.5317 117.898   3
   0   0 -17 5861.57 518.602   3
   0   0 -17 5774.14 489.933   6
   0   0 -18 7263.51 603.224   3
   0   0 -18 7772.62 591.044   6
   0   0 -19 293.275 140.435   6
   0   0 -19 227.490 155.631   3
   0   0 -20 568.404 198.068   3
   0   0 -20 378.816 160.097   6
   0   0 -21 2677.62 413.385   3
  -1   0 -20 902.221 256.408   3
  -1   0 -19 711.165 217.760   3
   1   0  18 1479.44 271.925   5
  -1   0 -18 1793.51 324.519   3
  -1   0 -17 243.249 158.853   3
  -1   0 -17 346.337 165.487   6
  -1   0 -16 153.410 121.835   3
  -1   0 -16 379.834 135.609   6
  -1   0 -16 422.134 174.651   2
  -1   0 -15 4716.46 450.068   3
  -1   0 -15 4612.90 422.108   2
  -1   0 -15 5039.18 401.297   6
  -1   0 -14 506.342 167.003   3
  -1   0 -14 230.036 127.424   2
  -1   0 -14 487.864 141.934   6
  -1   0 -13 1797.26 258.920   2
  -1   0 -13 2093.82 288.181   3
  -1   0 -13 2017.89 240.638   6
  -1   0 -12 7769.43 443.137   6
  -1   0 -12 7888.18 483.003   2
  -1   0 -12 7864.08 512.280   3
  -1   0 -11 19345.9 704.900   2
  -1   0 -11 19362.8 645.932   6
  -1   0 -11 19782.8 739.975   3
  -1   0 -10 50877.9 983.820   6
  -1   0 -10 50147.4 1114.46   3
  -1   0 -10 52599.2 1096.11   2
  -1   0  -9 50780.5 918.502   6
  -1   0  -9 48493.2 1021.17   3
  -1   0  -8 24397.7 658.637   2
  -1   0  -7 5551.63 277.265   6
  -1   0  -7 6120.84 322.649   2
  -1   0  -6 3122.91 198.502   6
  -1   0  -6 3133.38 214.291   2
  -1   0  -5 39770.0 656.872   2
  -1   0  -5 39298.0 586.213   6
  -1   0  -4 22304.3 484.568   3
  -1   0  -4 22745.5 453.164   2
  -1   0  -4 22962.3 399.268   6
  -1   0  -3 4285.92 172.431   6
  -1   0  -3 4680.29 206.527   3
  -1   0  -3 4987.24 202.464   2
  -1   0  -2 6437.21 224.820   3
   1   0   2 6910.18 253.090   5
  -1   0  -1 18622.1 283.106   3
   1   0   1 19885.0 385.000   5
   1   0   1 18524.9 276.432   7
  -1   0  -1 18673.9 353.330   1
  -1   0   0 104.998 20.7914   3
   1   0   0 61.2206 34.3055   5
   1   0  -1 15206.7 304.136   5
  -1   0   1 15093.9 319.094   1
   1   0  -2 56910.1 581.858   5
   1   0  -3 17972.9 251.105   3
   1   0  -3 18732.3 347.124   5
   1   0  -4 7148.23 200.095   3
   1   0  -4 7106.48 240.567   5
   1   0  -5 13619.8 324.513   3
   1   0  -5 13770.6 347.537   5
   1   0  -6 20329.7 445.473   3
   1   0  -6 20001.5 447.097   5
   1   0  -7 40029.9 697.751   3
   1   0  -8 3859.55 245.192   3
   1   0  -8 4187.31 290.559   6
   1   0  -9 11608.5 507.733   6
   1   0  -9 11314.8 439.907   3
   1   0 -10 15528.5 555.786   3
   1   0 -10 16006.4 623.566   6
   1   0 -11 10604.9 490.022   3
   1   0 -11 10353.0 534.229   6
   1   0 -12 31087.2 888.868   3
   1   0 -12 29713.0 932.337   6
   1   0 -13 5732.50 437.270   6
   1   0 -13 5649.32 401.961   3
   1   0 -14 1931.73 252.343   3
   1   0 -14 2282.74 302.702   6
   1   0 -15 908.887 207.626   6
   1   0 -15 871.904 185.801   3
   1   0 -16 138.852 123.620   6
   1   0 -16 19.2479 107.586   3
   1   0 -17 3237.51 375.429   3
   1   0 -17 2897.90 372.134   6
   1   0 -18 161.775 142.510   6
   1   0 -18 194.204 117.539   3
   1   0 -19 585.329 183.143   3
   1   0 -19 773.181 204.792   6
   1   0 -20 306.681 156.051   6
  -2   0 -19 7044.17 663.746   3
   2   0  19 7317.20 624.728   5
  -2   0 -18-104.478 140.591   3
   2   0  18-1.15174 85.8015   5
   2   0  17 1154.83 251.028   5
  -2   0 -17 1232.99 259.470   3
  -2   0 -17 1066.02 231.710   2
   2   0  16 4015.06 450.307   5
  -2   0 -16 4142.20 460.667   3
  -2   0 -16 4319.26 430.338   2
  -2   0 -15 3940.89 438.469   3
  -2   0 -15 3919.36 391.427   2
   2   0  15 4227.46 434.666   5
  -2   0 -14 658.772 199.957   3
   2   0  14 388.100 151.410   5
  -2   0 -14 448.964 151.668   2
   2   0  13 4601.09 428.391   5
  -2   0 -13 4129.37 324.835   6
  -2   0 -13 3941.22 393.333   3
  -2   0 -13 4121.42 370.149   2
   2   0  12 6747.85 503.314   5
  -2   0 -12 7198.86 470.084   2
  -2   0 -12 6495.12 378.069   6
  -2   0 -12 7040.20 503.948   3
   2   0  11 310.621 125.940   5
  -2   0 -11 470.212 121.645   3
  -2   0 -11 323.121 114.942   2
  -2   0 -11 335.796 104.060   6
  -2   0 -10 1059.33 174.917   2
  -2   0 -10 1239.20 216.878   3
   2   0  10 839.936 185.033   5
  -2   0 -10 1230.26 163.111   6
  -2   0  -9 10016.2 510.361   3
   2   0   9 10330.0 559.972   5
  -2   0  -9 10404.5 470.536   2
  -2   0  -9 9707.86 399.353   6
  -2   0  -8 5155.01 318.770   2
  -2   0  -8 5103.38 339.867   3
   2   0   8 5552.30 395.348   5
   2   0   7 7056.72 424.651   5
  -2   0  -7 6637.73 341.280   2
  -2   0  -7 6170.41 352.780   3
   2   0   6 10149.6 320.479   7
  -2   0  -6 10740.5 411.703   2
  -2   0  -6 10643.6 436.752   3
   2   0   6 10744.5 500.329   5
   2   0   5 22219.3 438.864   7
   2   0   5 24113.6 705.654   5
  -2   0  -5 23434.3 574.643   2
  -2   0  -4 11542.0 393.685   2
   2   0   4 10479.3 290.811   7
   2   0   4 11066.0 457.498   5
   2   0   3 102.501 75.0850   5
   2   0   3 47.1921 47.0850   7
  -2   0  -2 26872.8 495.637   3
   2   0   2 10369.5 430.230   5
   2   0   1 6295.88 305.733   5
  -2   0  -1 5740.70 192.444   3
   2   0   0 185.988 67.5690   5
  -2   0   0 272.435 36.6874   3
   2   0  -1 4476.14 245.610   5
   2   0  -2 315867. 1993.67   5
   2   0  -3 10006.7 351.999   5
   2   0  -4 16569.8 457.333   5
   2   0  -5 3988.94 301.399   6
   2   0  -5 3914.65 236.719   5
   2   0  -6 8796.70 352.525   5
   2   0  -6 8178.53 226.663   3
   2   0  -6 8631.78 427.201   6
   2   0  -7 1809.91 128.502   3
   2   0  -7 1882.19 176.135   5
   2   0  -7 2107.98 234.615   6
   2   0  -8 1561.26 210.352   6
   2   0  -8 1175.77 117.153   3
   2   0  -8 1170.52 142.194   5
   2   0  -9 206.864 83.3403   5
   2   0  -9 137.198 58.9908   3
   2   0 -10 6783.11 453.533   6
   2   0 -10 6818.60 335.932   3
   2   0 -11 1102.55 212.176   6
   2   0 -11 1002.57 146.683   3
   2   0 -12 6831.37 385.737   3
   2   0 -12 7277.40 512.265   6
   2   0 -13 406.585 187.305   6
   2   0 -14 5798.88 493.500   6
   2   0 -15 753.970 221.927   6
   2   0 -16 1000.63 240.237   6
   2   0 -17 623.622 215.191   6
   2   0 -18-108.431 103.551   6
   2   0 -19 2219.53 364.097   6
   3   0  18 3384.00 451.600   5
  -3   0 -18 2937.63 434.836   3
  -3   0 -17 201.058 173.974   3
   3   0  17-59.2867 108.476   5
  -3   0 -16 4801.89 513.323   3
   3   0  16 4266.91 477.923   5
  -3   0 -15 794.326 212.295   3
   3   0  15 598.367 191.108   5
  -3   0 -14 142.270 132.506   3
   3   0  14 57.2646 93.5715   5
   3   0  13 4065.70 450.109   5
  -3   0 -13 3834.20 365.214   2
  -3   0 -13 3928.49 413.619   3
   3   0  12 950.775 220.352   5
  -3   0 -12 1096.83 197.572   2
  -3   0 -12 950.863 221.761   3
  -3   0 -11 866.919 200.857   3
  -3   0 -11 854.304 178.151   2
   3   0  11 905.463 209.674   5
  -3   0 -10 3312.76 301.739   2
  -3   0 -10 3201.46 329.891   3
   3   0  10 3130.30 354.816   5
  -3   0  -9 5401.65 371.297   2
   3   0   9 5202.64 435.949   5
  -3   0  -9 5212.58 397.844   3
   3   0   8 15664.8 723.043   5
  -3   0  -8 16149.4 616.132   2
  -3   0  -8 15195.0 643.721   3
  -3   0  -7 47187.3 1014.94   2
  -3   0  -7 47310.9 1059.32   3
   3   0   7 49268.7 1245.82   5
   3   0   6 9880.39 542.171   5
  -3   0  -6 8749.99 431.329   3
  -3   0  -6 8960.65 431.280   2
  -3   0  -5 366.229 97.9305   3
   3   0   5 190.138 104.825   5
  -3   0  -5 177.300 87.6475   2
  -3   0  -4 209.798 61.0552   3
   3   0   4 300.847 138.400   5
   3   0   3 6056.88 398.670   5
   3   0   2 2292.03 242.617   5
  -3   0  -2 2052.15 151.654   3
   3   0   1 1.50837 67.3142   5
  -3   0  -1 40.4150 27.1181   3
   3   0   0 306.066 99.7100   5
  -3   0   0 195.121 31.5994   3
   3   0  -1 5832.16 353.288   5
   3   0  -2 18817.9 620.917   5
   3   0  -3 4166.82 286.915   5
   3   0  -4 1699.18 192.381   5
   3   0  -5 5948.75 386.074   6
   3   0  -5 5658.53 335.329   5
   3   0  -6 2131.82 210.386   5
   3   0  -6 2461.87 274.207   6
   3   0  -7 1563.04 300.686   6
   3   0  -7 1267.27 174.909   5
   3   0  -8 3025.58 325.731   6
   3   0  -8 3123.23 262.989   5
   3   0  -9 6897.93 486.789   6
   3   0 -10-14.2690 112.016   6
   3   0 -11 5580.28 473.534   6
   3   0 -12 1261.26 246.784   6
   3   0 -13 442.900 177.252   6
   3   0 -14 3371.82 414.835   6
   3   0 -15 305.368 175.496   6
   3   0 -16 487.050 177.152   6
   3   0 -17 149.128 143.696   6
   3   0 -18 232.965 168.580   6
  -4   0 -16 256.622 160.239   3
   4   0  16 431.275 185.954   5
  -4   0 -15 766.425 221.894   3
   4   0  15 702.096 223.478   5
   4   0  14 243.535 154.472   5
  -4   0 -14 117.519 120.930   3
  -4   0 -13 1056.33 230.806   3
   4   0  13 1505.72 290.881   5
  -4   0 -12 652.623 185.143   3
   4   0  12 477.058 209.550   5
  -4   0 -11 1461.05 252.210   3
   4   0  11 1776.23 316.949   5
  -4   0 -10 1478.27 238.555   3
   4   0  10 1457.67 267.917   5
   4   0   9 1478.85 271.799   5
  -4   0  -9 1225.87 208.808   3
   4   0   8 199.366 129.867   5
  -4   0  -8 391.857 121.075   3
  -4   0  -8 215.762 94.8949   2
  -4   0  -7 1376.11 202.012   3
  -4   0  -7 1445.62 206.685   2
   4   0   7 1582.28 262.255   5
   4   0   6 6266.76 508.318   5
  -4   0  -6 5412.85 360.517   3
  -4   0  -6 5594.23 394.977   2
  -4   0  -5 5650.33 397.725   2
   4   0   5 5943.05 487.508   5
   4   0   4 2423.77 296.838   5
   4   0   3 6103.80 459.979   5
   4   0   2 1516.67 234.895   5
   4   0   1 182.240 107.323   5
   4   0   0 4469.03 373.322   5
   4   0  -1 2521.59 279.740   5
   4   0  -2 383.669 132.914   5
   4   0  -3 31.8036 92.3310   5
   4   0  -4 17712.0 725.845   6
   4   0  -4 16892.5 680.938   5
   4   0  -5 2947.96 289.641   5
   4   0  -5 2884.41 315.463   6
   4   0  -6 1432.78 244.582   6
   4   0  -6 1253.82 192.016   5
   4   0  -7 1839.10 262.078   6
   4   0  -8 1852.02 286.184   6
   4   0  -9 577.989 174.937   6
   4   0 -10 137.649 123.655   6
   4   0 -11-25.6207 130.365   6
   4   0 -12 3012.66 393.704   6
   4   0 -13 1088.77 262.887   6
   4   0 -14 3686.13 459.947   6
   4   0 -15 58.2293 115.234   6
   4   0 -16 492.653 207.957   6
   5   0  13 162.465 135.405   5
   5   0  12 249.758 163.124   5
   5   0  11 1877.59 343.376   5
   5   0  10 634.431 200.410   5
   5   0   9 517.802 194.827   5
   5   0   8 565.962 230.879   5
   5   0   7 104.467 142.267   5
   5   0   6 2267.72 355.374   5
   5   0   5 11508.6 747.430   5
   5   0   4 1083.79 256.407   5
   5   0   3 104.943 103.636   5
   5   0   2 9.26234 88.9999   5
   5   0   1 741.675 169.304   5
   5   0   0 205.785 117.372   5
   5   0  -1 22.8501 97.9548   5
   5   0  -2 625.547 171.690   5
   5   0  -3 1288.52 230.393   6
   5   0  -3 1369.36 230.902   5
   5   0  -4 6864.67 506.124   5
   5   0  -4 7306.84 526.557   6
   5   0  -5 288.113 157.313   6
   5   0  -6 34.9111 86.3952   6
   5   0  -7 640.915 192.965   6
   5   0  -8 205.774 127.073   6
   5   0  -9-271.015 155.675   6
   5   0 -10 227.617 153.968   6
   5   0 -11 618.422 230.701   6
   5   0 -12 137.645 133.616   6
   6   0   7 1394.84 304.773   5
   6   0   6 358.453 160.064   5
   6   0   5 85.9482 95.5476   5
   6   0   4 2276.16 372.374   5
   6   0   3 905.414 248.495   5
   6   0   2-30.1864 124.940   5
   6   0   1 785.920 224.415   5
   6   0   0 275.626 165.322   5
   6  -1   1 9.30801 88.9181   5
   6  -1   2-92.7704 97.2833   5
   6  -1   3 5548.40 553.217   5
   6  -1   4 2078.87 352.715   5
   6  -1   5-36.3793 101.180   5
   6  -1   6 87.6083 133.529   5
   6  -1   7 94.8450 113.486   5
   5  -1 -13 87.5471 132.655   6
   5  -1 -12 62.7455 130.134   6
   5  -1 -11 522.210 192.337   6
   5  -1 -10 289.364 152.184   6
   5  -1  -9-52.0119 95.2170   6
   5  -1  -8 644.849 187.262   6
   5  -1  -7 1268.33 238.698   6
   5  -1  -6 8448.89 576.559   6
   5  -1  -5-2.97607 73.7957   6
   5  -1  -3 856.650 184.372   5
   5  -1  -2 672.711 163.542   5
   5  -1  -1 211.769 94.4178   5
   5  -1   0 1048.23 217.740   5
   5  -1   1 2029.08 297.664   5
   5  -1   2 125.184 93.8377   5
   5  -1   3 8919.76 627.046   5
   5  -1   4 2567.02 350.923   5
   5  -1   5 2995.41 385.895   5
   5  -1   6 534.644 185.626   5
   5  -1   7 768.901 217.512   5
   5  -1   8 1121.50 267.528   5
   5  -1   9 252.636 150.969   5
   5  -1  10 129.918 132.048   5
   5  -1  11 1154.10 279.486   5
   5  -1  12 60.3985 111.786   5
   4  -1 -16 1297.56 295.090   6
   4  -1 -15 521.366 193.721   6
   4  -1 -14 302.449 173.945   6
   4  -1 -13 631.425 202.028   6
   4  -1 -12 460.017 192.469   6
   4  -1 -11 2114.42 329.820   6
   4  -1 -10 346.271 156.182   6
   4  -1  -9 25.7524 91.3216   6
   4  -1  -8 2521.12 308.391   6
   4  -1  -7 4016.49 381.068   6
   4  -1  -6 5402.50 421.328   6
   4  -1  -5 3851.03 308.029   5
   4  -1  -5 4001.46 350.993   6
   4  -1  -4 4306.76 334.286   5
   4  -1  -4 3995.37 332.988   6
   4  -1  -3 809.958 150.033   5
   4  -1  -3 824.819 160.382   6
   4  -1  -2 618.020 137.743   6
   4  -1  -2 457.266 118.519   5
   4  -1  -1 555.097 146.806   5
   4  -1   0 942.273 183.394   5
   4  -1   1 1338.66 213.915   5
   4  -1   2 1693.28 245.280   5
   4  -1   3 684.734 168.378   5
  -4   1  -4 3951.97 309.687   2
   4  -1   4 3782.04 378.121   5
   4  -1   5 22078.7 911.377   5
  -4   1  -5 21400.2 704.561   2
  -4   1  -6 15558.8 622.073   3
   4  -1   6 16272.4 804.377   5
  -4   1  -7 2806.53 289.930   3
   4  -1   7 2855.89 348.370   5
  -4   1  -8 301.272 119.569   3
   4  -1   8 318.632 147.055   5
   4  -1   9 87.7090 127.697   5
  -4   1  -9 150.311 94.0760   3
  -4   1 -10 1488.25 243.799   3
   4  -1  10 1470.82 270.298   5
  -4   1 -11 1835.94 293.426   3
   4  -1  11 2428.56 355.629   5
   4  -1  12 915.361 219.047   5
  -4   1 -12 1401.51 265.907   3
   4  -1  13 1350.35 282.211   5
  -4   1 -13 1218.17 247.012   3
   4  -1  14 2590.01 397.834   5
  -4   1 -14 2527.49 363.729   3
   4  -1  15 208.383 174.608   5
  -4   1 -15 107.859 122.451   3
   4  -1  16 3710.67 499.931   5
  -4   1 -16 3113.82 430.605   3
   3  -1 -18 396.089 172.231   6
   3  -1 -17 907.727 244.595   6
   3  -1 -16 5839.66 570.823   6
   3  -1 -15-112.744 102.611   6
   3  -1 -14 716.590 220.488   6
   3  -1 -13 1118.91 252.198   6
   3  -1 -12 3143.22 372.127   6
   3  -1 -11 284.984 139.507   6
   3  -1 -10-74.0014 96.2662   6
   3  -1  -9 2701.78 307.346   6
   3  -1  -8 4043.33 357.109   6
   3  -1  -7 722.204 162.350   6
   3  -1  -7 550.076 105.518   5
   3  -1  -6 3239.97 240.813   5
   3  -1  -6 3365.76 300.871   6
   3  -1  -5 1244.33 192.968   6
   3  -1  -5 925.531 129.099   5
   3  -1  -4 105104. 1474.19   6
   3  -1  -4 104186. 1347.77   5
   3  -1  -3 300.988 89.5016   5
   3  -1  -3 587.297 131.422   6
   3  -1  -2 8054.52 388.884   5
   3  -1  -1 2596.51 228.280   5
  -3   1   0 914.540 80.3040   3
   3  -1   0 991.357 152.171   5
   3  -1   1 2142.16 219.346   5
  -3   1  -1 1539.21 119.709   3
   3  -1   2 10371.8 494.021   5
  -3   1  -2 9584.16 335.028   3
   3  -1   3 7191.45 432.244   5
  -3   1  -4 814.574 127.506   2
   3  -1   4 866.246 120.289   7
   3  -1   4 847.193 164.006   5
  -3   1  -4 706.990 119.829   3
  -3   1  -5 10225.2 439.093   3
  -3   1  -5 10607.7 428.224   2
   3  -1   5 9772.47 383.164   7
   3  -1   5 11016.3 561.660   5
  -3   1  -6 3220.74 242.893   2
   3  -1   6 3446.50 340.776   5
   3  -1   6 2888.27 209.892   7
  -3   1  -6 2810.78 257.932   3
   3  -1   7 10079.8 395.765   7
  -3   1  -7 9371.63 479.899   3
  -3   1  -7 10855.1 458.410   2
   3  -1   7 11241.5 610.728   5
  -3   1  -8 94.4484 85.4063   3
  -3   1  -8 65.1265 48.4931   2
   3  -1   8 72.9920 90.5468   5
   3  -1   9 1321.46 247.279   5
  -3   1  -9 1357.98 181.895   2
  -3   1  -9 1375.15 206.329   3
  -3   1 -10 6958.63 415.408   2
   3  -1  10 7489.68 547.111   5
  -3   1 -10 7126.91 482.677   3
   3  -1  11 1774.12 283.206   5
  -3   1 -11 1998.40 275.043   3
   3  -1  12 168.160 86.5141   5
  -3   1 -12 72.1783 153.470   3
   3  -1  13 6468.25 556.045   5
  -3   1 -13 5837.38 513.436   3
   3  -1  14 3263.08 407.829   5
  -3   1 -14 3209.65 391.193   3
   3  -1  15-45.1237 91.9809   5
  -3   1 -15 185.704 124.528   3
   3  -1  16 915.023 237.186   5
  -3   1 -16 506.558 182.262   3
  -3   1 -17 5758.93 584.154   3
   3  -1  17 5785.16 585.917   5
   3  -1  18 111.524 143.639   5
  -3   1 -18 104.844 91.7294   3
   2  -1 -19 1261.41 302.063   6
   2  -1 -18 742.516 224.906   6
   2  -1 -17 485.500 183.877   6
   2  -1 -16 541.292 202.402   6
   2  -1 -15 2457.30 336.130   6
   2  -1 -14 11438.6 691.135   6
   2  -1 -13 12814.0 699.290   6
   2  -1 -12 6248.40 467.553   6
   2  -1 -12 6014.46 365.403   3
   2  -1 -11 119.470 135.116   6
   2  -1 -11 5.66292 54.5430   3
   2  -1 -10 3464.29 242.018   3
   2  -1 -10 4044.82 352.830   6
   2  -1  -9 16397.0 662.347   6
   2  -1  -9 14414.1 448.909   3
   2  -1  -8 3492.98 200.542   3
   2  -1  -8 3736.29 308.703   6
   2  -1  -8 2860.22 194.591   5
   2  -1  -7-40.3480 80.6611   6
   2  -1  -7 17.4925 44.2564   5
   2  -1  -6 4535.93 230.972   5
   2  -1  -6 4839.17 312.870   6
   2  -1  -5 5497.35 320.562   6
   2  -1  -5 5411.98 238.456   5
   2  -1  -4 35047.3 726.692   6
   2  -1  -4 34761.7 598.001   5
  -2   1   3 10468.3 175.460   4
   2  -1  -3 11549.9 353.218   5
   2  -1  -3 11596.5 394.865   6
   2  -1  -2 807.986 103.215   5
  -2   1   2 653.216 56.2924   4
  -2   1   1 6198.31 197.870   4
  -2   1   1 6255.66 155.435   3
   2  -1  -1 6126.83 270.601   5
  -2   1   0 2214.23 119.599   3
  -2   1   0 1723.83 141.062   4
   2  -1   1 7201.17 324.494   5
   2  -1   1 6767.69 275.166   7
  -2   1  -1 6681.14 226.718   3
  -2   1  -1 6873.87 259.970   4
   2  -1   2 10422.8 409.341   5
  -2   1  -2 9481.28 334.247   4
  -2   1  -2 9848.91 310.129   3
   2  -1   2 9394.44 313.560   7
  -2   1  -3 16235.3 472.198   4
  -2   1  -3 16530.0 444.121   3
   2  -1   3 18131.8 572.618   5
   2  -1   3 16656.3 418.579   7
  -2   1  -4 1876.19 178.194   4
   2  -1   4 2385.76 222.969   5
   2  -1   4 2280.10 161.108   7
  -2   1  -4 2272.21 158.585   2
   2  -1   5 13751.7 407.982   7
  -2   1  -5 14209.4 412.921   2
  -2   1  -5 14383.3 481.543   3
   2  -1   6 14943.1 460.467   7
  -2   1  -6 15373.3 459.609   2
  -2   1  -6 15691.9 540.726   3
  -2   1  -7 17730.0 520.871   2
  -2   1  -7 18819.3 628.193   3
  -2   1  -8 62557.2 1202.02   3
  -2   1  -8 62399.8 1039.96   2
  -2   1  -9 13080.2 596.712   3
  -2   1  -9 12914.9 510.479   2
  -2   1 -10 1799.57 232.256   3
  -2   1 -10 1857.02 209.268   2
  -2   1 -10 1759.12 165.196   6
  -2   1 -11 50.1551 65.2605   2
  -2   1 -11 190.754 122.523   3
  -2   1 -11 142.858 72.7661   6
  -2   1 -12 1948.44 283.862   3
  -2   1 -12 1449.80 215.096   2
  -2   1 -13 3566.40 373.603   3
  -2   1 -13 3540.29 331.263   2
  -2   1 -14 3043.42 331.926   2
  -2   1 -14 3448.38 392.594   3
   2  -1  15 384.795 155.592   5
  -2   1 -15 463.605 168.813   3
  -2   1 -15 480.896 151.200   2
  -2   1 -16 1844.13 320.458   3
   2  -1  16 1566.57 295.738   5
  -2   1 -17 559.709 191.618   3
   2  -1  17 1083.44 251.769   5
   2  -1  18 1526.37 300.167   5
  -2   1 -18 1245.65 279.457   3
   2  -1  19 584.067 188.619   5
  -2   1 -19 370.193 175.701   3
   1  -1 -20 3135.00 430.529   6
   1  -1 -19 1156.61 247.143   3
   1  -1 -19 921.263 244.499   6
   1  -1 -18 349.893 147.922   3
   1  -1 -18 882.014 231.865   6
   1  -1 -17 1654.91 296.459   6
   1  -1 -17 1454.81 256.726   3
   1  -1 -16 1172.24 250.597   6
   1  -1 -16 945.082 197.008   3
   1  -1 -15 2998.97 358.014   6
   1  -1 -15 2287.84 292.949   3
   1  -1 -14 11688.0 648.661   6
   1  -1 -14 11644.2 604.569   3
   1  -1 -13 4134.31 347.106   3
   1  -1 -13 3886.99 375.056   6
   1  -1 -12 1643.14 235.284   6
   1  -1 -12 1371.50 188.847   3
   1  -1 -11 475.087 153.147   6
   1  -1 -11 662.258 133.422   3
   1  -1 -10 10791.4 514.816   6
   1  -1 -10 10281.0 452.433   3
   1  -1  -9 4261.00 269.134   3
   1  -1  -9 3842.09 156.604   1
   1  -1  -9 4053.46 302.547   6
   1  -1  -8 2005.31 120.074   1
   1  -1  -8 2021.22 183.853   3
   1  -1  -7 7091.86 299.620   3
   1  -1  -6 14905.8 388.326   3
   1  -1  -5 3327.48 165.102   3
   1  -1  -5 3074.92 134.272   5
   1  -1  -4 1797.73 121.187   3
   1  -1  -4 830.234 78.7854   5
   1  -1  -3 11274.2 216.449   5
   1  -1  -3 11144.9 317.930   6
   1  -1  -2 999999. 2637.96   6
   1  -1  -1 20457.8 331.850   6
   1  -1  -1 21832.6 335.847   5
  -1   1   0 111316. 789.128   4
   1  -1   0 106252. 918.763   5
  -1   1  -1 2243.41 141.378   4
   1  -1   1 4557.48 182.792   7
   1  -1   2 4716.22 189.599   7
  -1   1  -2 5071.33 215.545   4
  -1   1  -3 8224.18 288.872   4
  -1   1  -3 7784.70 278.602   3
  -1   1  -3 8287.31 173.466   6
  -1   1  -3 8634.42 223.860   2
  -1   1  -4 44305.3 573.991   2
  -1   1  -4 42383.5 710.325   4
  -1   1  -4 43820.6 480.932   6
  -1   1  -5 4724.90 259.355   4
  -1   1  -5 4984.08 220.886   2
  -1   1  -5 5089.50 193.400   6
  -1   1  -6 7474.91 350.262   4
  -1   1  -6 7515.55 265.855   6
  -1   1  -6 7643.97 306.846   2
  -1   1  -7 1107.85 132.479   2
  -1   1  -7 1056.96 111.219   6
  -1   1  -8 11780.8 489.450   3
   1  -1   8 10979.6 264.658   1
   1  -1   9 3035.38 126.531   1
  -1   1  -9 3598.61 297.800   3
  -1   1  -9 3364.57 257.933   2
  -1   1 -10 3023.21 254.750   6
  -1   1 -10 2432.99 266.475   2
  -1   1 -10 2638.91 310.438   3
  -1   1 -11 1405.54 205.087   3
  -1   1 -11 1042.06 156.205   6
  -1   1 -11 1262.63 187.301   2
  -1   1 -12 7246.64 477.867   3
  -1   1 -12 7428.17 458.096   2
  -1   1 -12 7425.95 412.379   6
  -1   1 -13 1200.11 230.111   3
  -1   1 -13 1093.65 169.200   6
  -1   1 -13 1146.50 201.815   2
  -1   1 -14 1156.20 222.042   3
  -1   1 -14 1021.96 205.014   2
  -1   1 -14 1327.77 205.941   6
  -1   1 -15 12522.1 623.737   6
  -1   1 -15 11185.6 689.205   3
  -1   1 -16 8086.88 524.726   6
  -1   1 -16 7796.97 607.233   3
  -1   1 -17 1657.31 308.624   3
  -1   1 -18 2728.36 393.584   3
  -1   1 -19 1426.52 295.952   3
  -1   1 -20 25.9646 119.030   3
   0  -1 -21 185.029 138.794   6
   0  -1 -21 38.3548 107.158   3
   0  -1 -20 1065.13 245.484   6
   0  -1 -20 964.786 247.193   3
   0  -1 -19 362.873 154.158   6
   0  -1 -19 303.006 151.847   3
   0  -1 -18 66.8053 141.221   3
   0  -1 -18 40.2548 119.752   6
   0  -1 -17 2692.45 339.503   6
   0  -1 -17 2885.52 371.838   3
   0  -1 -16 11.4578 99.7126   3
   0  -1 -16 28.7356 113.455   6
   0  -1 -15 3703.47 381.349   3
   0  -1 -15 4008.13 386.686   6
   0  -1 -14 5529.49 442.095   3
   0  -1 -14 6519.95 490.757   2
   0  -1 -14 5737.33 439.417   6
   0  -1 -13 12123.9 617.300   3
   0  -1 -13 12564.1 643.433   2
   0  -1 -13 12510.1 610.729   6
   0  -1 -12 22868.5 800.423   3
   0  -1 -12 23643.2 839.768   2
   0  -1 -12 23189.1 788.556   6
   0  -1 -11 62432.9 1221.83   6
   0  -1 -11 64153.1 1310.24   2
   0  -1 -11 62869.1 1261.51   3
   0  -1 -10 15456.1 578.792   6
   0  -1 -10 15987.6 623.503   2
   0  -1 -10 14880.0 579.762   3
   0  -1  -9 2924.73 249.630   3
   0  -1  -9 3044.08 261.929   2
   0  -1  -9 2776.79 237.529   6
   0  -1  -8 8354.84 382.665   3
   0  -1  -8 8500.90 380.513   6
   0  -1  -7 37514.6 747.983   3
   0  -1  -6 10587.4 149.751   1
   0  -1  -6 10952.9 373.308   3
   0  -1  -5 1029.67 52.0372   1
   0  -1  -5 1028.25 105.327   3
   0  -1  -5 1046.25 112.905   6
   0  -1  -4 779.664 87.6897   3
   0  -1  -4 756.425 47.6528   1
   0  -1  -4 683.304 82.7246   6
   0  -1  -3 10311.3 255.776   3
   0  -1  -3 10348.1 173.731   1
   0   1   2 1368.18 57.0575   5
   0  -1  -2 1318.72 64.3434   1
   0   1  -2 158.417 36.8967   5
   0  -1   2 168.015 28.2178   1
   0   1  -2 165.105 36.9645   4
   0   1  -3 58427.2 578.613   6
   0  -1   3 59102.6 403.919   1
   0   1  -3 59803.9 620.909   4
   0   1  -4 53428.8 690.157   3
   0   1  -4 54048.6 663.612   4
   0  -1   4 53715.4 373.312   1
   0   1  -4 53327.4 636.863   6
   0   1  -5 88799.6 990.565   3
   0   1  -5 89111.7 960.394   2
   0   1  -5 89623.3 918.806   6
   0  -1   5 88092.2 449.438   1
   0   1  -5 88520.9 945.644   4
   0   1  -6 2143.17 168.339   2
   0   1  -6 1984.99 157.083   6
   0   1  -6 1890.91 164.458   3
   0   1  -6 2138.57 165.362   4
   0   1  -7 46513.7 831.356   2
   0   1  -7 46827.3 849.852   3
   0   1  -8 7948.30 377.679   3
   0   1  -8 8396.32 364.730   6
   0   1  -9 513.289 111.514   6
   0   1  -9 295.842 88.0021   3
   0   1 -10 60804.8 1170.49   3
   0   1 -10 59797.5 1099.27   6
   0   1 -11 7235.06 429.597   3
   0   1 -11 7704.11 420.197   6
   0   1 -12 6318.91 406.596   6
   0   1 -12 6121.03 412.693   3
   0   1 -13 69.6900 96.2772   3
   0   1 -13 115.899 97.8708   6
   0   1 -14 2254.88 277.053   6
   0   1 -14 2199.33 280.694   3
   0   1 -15 4685.75 427.418   3
   0   1 -15 5057.88 421.435   6
   0   1 -16 789.771 196.724   3
   0   1 -16 850.899 192.138   6
   0   1 -17 2.57919 93.7844   6
   0   1 -17 256.890 151.019   3
   0   1 -18 538.304 181.596   6
   0   1 -18 444.956 164.294   3
   0   1 -19 2253.25 331.959   6
   0   1 -19 2257.85 358.520   3
   0   1 -20 656.173 210.718   3
  -1  -1 -20 712.767 234.977   3
  -1  -1 -19 2619.56 348.877   6
  -1  -1 -19 3107.25 431.658   3
  -1  -1 -18 2392.84 320.121   6
  -1  -1 -18 2335.65 354.275   3
  -1  -1 -17 1371.04 246.857   6
  -1  -1 -17 1128.00 248.706   3
  -1  -1 -17 1133.49 247.827   2
   1   1  17 1361.86 244.582   5
   1   1  16 1514.94 247.037   5
  -1  -1 -16 1460.70 262.911   2
  -1  -1 -16 1641.31 287.753   3
  -1  -1 -16 1823.68 269.269   6
  -1  -1 -15 4155.53 418.125   3
  -1  -1 -15 4200.63 414.177   2
  -1  -1 -15 4814.03 403.372   6
   1   1  15 4925.90 418.007   5
  -1  -1 -14 2705.35 335.683   2
  -1  -1 -14 2673.13 344.726   3
  -1  -1 -14 2573.28 290.895   6
  -1  -1 -13 820.740 198.710   3
  -1  -1 -13 636.148 168.559   2
  -1  -1 -13 679.997 165.889   6
  -1  -1 -12 3445.92 327.388   2
  -1  -1 -12 3342.12 291.220   6
  -1  -1 -12 3588.12 344.030   3
  -1  -1 -11 6875.03 441.890   3
  -1  -1 -11 7160.17 405.476   6
  -1  -1 -11 7720.59 459.447   2
  -1  -1 -10 5262.58 378.291   3
  -1  -1 -10 4772.39 349.977   2
  -1  -1 -10 5037.07 337.560   6
  -1  -1  -9 582.381 139.896   3
  -1  -1  -9 752.654 134.454   6
  -1  -1  -9 828.278 160.075   2
  -1  -1  -8 23496.4 612.529   6
  -1  -1  -8 23939.6 664.671   2
  -1  -1  -7 19908.0 563.628   2
  -1  -1  -7 18587.4 364.948   1
  -1  -1  -6 5399.43 260.037   6
  -1  -1  -6 4411.35 190.190   1
   1   1   6 4622.28 276.245   5
  -1  -1  -6 5029.19 273.635   2
  -1  -1  -5 3633.85 198.761   6
  -1  -1  -5 3640.42 218.643   2
  -1  -1  -5 3271.14 162.072   1
   1   1   5 3667.93 232.099   5
  -1  -1  -4 24268.1 430.252   1
  -1  -1  -4 24754.6 515.551   2
   1   1   4 26609.1 554.919   5
  -1  -1  -4 25048.8 517.948   3
  -1  -1  -4 24668.8 471.380   6
  -1  -1  -3 4821.68 219.277   2
  -1  -1  -3 4865.02 198.821   1
  -1  -1  -3 5039.69 211.434   3
   1   1   3 4435.80 223.410   5
  -1  -1  -2 147801. 1044.19   1
   1   1   2 123093. 1139.35   5
  -1  -1  -1 42335.9 447.235   3
   1   1   1 41927.1 586.992   5
   1   1   0 670487. 2283.42   5
   1   1  -1 57982.2 669.060   5
  -1  -1   1 56605.9 657.952   1
   1   1  -2 46640.5 618.661   5
  -1  -1   2 45483.3 589.755   1
  -1  -1   3 10887.8 287.106   1
   1   1  -3 10548.3 179.429   4
   1   1  -3 10444.0 315.607   5
   1   1  -4 12898.3 244.286   4
   1   1  -4 12746.7 294.400   3
   1   1  -4 13156.5 377.867   5
  -1  -1   4 14426.0 330.372   1
   1   1  -5 771.754 88.8755   3
   1   1  -5 623.709 99.8883   5
  -1  -1   5 825.527 84.5680   1
   1   1  -6 10823.8 339.717   3
   1   1  -6 11614.6 388.310   5
  -1  -1   6 11005.9 281.192   1
   1   1  -7 138.749 52.9828   3
   1   1  -7 163.260 69.7850   5
   1   1  -8 10331.0 459.475   6
   1   1  -8 9713.06 383.983   3
   1   1  -9 684.189 152.480   6
   1   1  -9 867.979 133.353   3
   1   1 -10 24877.2 785.821   6
   1   1 -10 24240.0 688.782   3
   1   1 -11 497.805 141.008   6
   1   1 -11 519.154 120.100   3
   1   1 -12 1217.57 218.728   6
   1   1 -12 1173.38 184.310   3
   1   1 -13 45.8776 71.0066   3
   1   1 -13 87.3675 101.009   6
   1   1 -14 824.654 199.656   6
   1   1 -14 1160.87 205.387   3
   1   1 -15 1490.41 244.416   3
   1   1 -15 1478.29 258.917   6
   1   1 -16 1689.61 258.303   3
   1   1 -16 1949.46 302.766   6
   1   1 -17 5641.59 514.281   6
   1   1 -17 6295.38 518.169   3
   1   1 -18 3220.45 411.656   6
   1   1 -18 3326.91 400.330   3
   1   1 -19 869.909 236.389   6
   1   1 -20 1149.87 272.370   6
  -2  -1 -19 494.915 185.173   2
  -2  -1 -19 92.8731 123.073   3
  -2  -1 -18 4077.53 488.664   3
   2   1  18 4343.43 462.348   5
  -2  -1 -18 4076.30 452.870   2
  -2  -1 -17-85.3491 110.086   3
  -2  -1 -17 129.284 95.6827   2
   2   1  17 134.305 117.242   5
  -2  -1 -16 170.914 119.369   3
   2   1  16 583.052 175.860   5
  -2  -1 -16 453.299 155.794   2
  -2  -1 -15 3396.23 328.521   6
  -2  -1 -15 3179.79 365.054   2
   2   1  15 3722.91 394.407   5
  -2  -1 -15 3288.29 401.636   3
  -2  -1 -14 663.068 173.524   6
  -2  -1 -14 502.755 182.165   2
  -2  -1 -14 482.220 237.681   3
   2   1  14 190.237 131.729   5
  -2  -1 -13 6422.81 508.160   3
   2   1  13 5266.48 445.324   5
  -2  -1 -13 6422.96 474.378   2
  -2  -1 -13 6212.08 410.960   6
  -2  -1 -12 9070.18 567.640   3
   2   1  12 8645.51 539.190   5
  -2  -1 -12 9468.16 486.135   6
  -2  -1 -12 9308.53 542.792   2
   2   1  11 2815.36 296.439   5
  -2  -1 -11 2643.00 278.771   2
  -2  -1 -11 2744.26 253.609   6
  -2  -1 -11 2924.57 308.333   3
   2   1  10 6791.13 454.417   5
  -2  -1 -10 6775.82 376.164   6
  -2  -1 -10 6963.15 448.770   3
  -2  -1 -10 7112.41 427.194   2
  -2  -1  -9 65212.4 1221.87   2
  -2  -1  -9 65343.0 1294.06   3
   2   1   9 67362.2 1343.28   5
  -2  -1  -8 10399.4 470.028   2
  -2  -1  -8 10784.7 499.592   3
   2   1   8 10805.3 528.297   5
  -2  -1  -7 585.589 118.434   2
   2   1   7 442.345 122.434   5
  -2  -1  -7 526.040 115.318   3
   2   1   7 460.106 63.1310   7
   2   1   6 1735.37 201.762   5
   2   1   6 1335.38 89.8688   7
  -2  -1  -6 1741.73 183.474   2
  -2  -1  -6 1673.37 183.559   3
  -2  -1  -5 16830.4 525.995   2
   2   1   5 17266.6 587.531   5
   2   1   4 1337.38 184.287   5
  -2  -1  -4 2064.52 214.300   2
  -2  -1  -3 3584.34 203.653   3
   2   1   3 2812.64 228.994   5
   2   1   2 339.403 81.8064   5
  -2  -1  -2 387.871 64.7191   3
   2   1   1 17610.7 515.828   5
  -2  -1  -1 16954.7 337.823   3
   2   1   0 57878.2 918.763   5
   2   1  -1 272.202 97.9736   5
   2   1  -2 2314.49 191.072   5
  -2  -1   3 1045.98 193.937   1
   2   1  -3 383.286 105.440   5
   2   1  -4 194.054 22.6723   3
   2   1  -4 272.391 81.0224   5
   2   1  -5 8429.19 373.193   5
  -2  -1   5 9395.40 370.511   1
   2   1  -5 8159.91 197.035   3
   2   1  -6 11539.3 287.236   3
   2   1  -6 11914.9 454.961   5
   2   1  -7 12711.1 482.755   5
   2   1  -7 12152.9 340.630   3
   2   1  -8 3268.37 290.783   5
   2   1  -8 3429.76 208.436   3
   2   1  -9 18852.0 520.902   3
   2   1  -9 18217.4 608.668   5
   2   1 -10 690.222 129.801   5
   2   1 -10 480.163 99.1073   3
   2   1 -11 193.147 111.449   6
   2   1 -11 360.375 95.1037   3
   2   1 -12 9580.50 460.680   3
   2   1 -12 9580.18 588.776   6
   2   1 -13 635.830 200.148   6
   2   1 -14 4120.68 417.481   6
   2   1 -15 422.023 201.520   6
   2   1 -16 2682.27 382.932   6
   2   1 -17 2218.39 351.948   6
   2   1 -18 302.072 156.455   6
   2   1 -19 180.478 162.577   6
   3   1  19 3959.65 484.289   5
  -3  -1 -18 1374.39 302.425   3
   3   1  18 1104.58 255.933   5
   3   1  17 2006.44 336.637   5
  -3  -1 -17 1543.15 308.736   3
  -3  -1 -16 399.223 181.136   3
   3   1  16 470.377 188.062   5
   3   1  15 626.941 221.998   5
  -3  -1 -15 476.472 163.809   3
  -3  -1 -15 533.172 166.899   2
  -3  -1 -14 1320.84 258.139   3
   3   1  14 1964.87 310.722   5
  -3  -1 -14 1469.02 248.156   2
  -3  -1 -13 3387.46 378.339   3
   3   1  13 3739.97 413.129   5
  -3  -1 -13 3658.58 373.305   2
  -3  -1 -12 990.459 198.085   2
  -3  -1 -12 953.346 210.915   3
   3   1  12 739.361 209.793   5
   3   1  11 1931.26 285.127   5
  -3  -1 -11 1931.43 258.615   2
  -3  -1 -11 1769.18 261.878   3
   3   1  10 152.403 120.307   5
  -3  -1 -10 102.421 69.4822   2
  -3  -1 -10-47.9645 89.8151   3
   3   1   9 137.514 101.604   5
  -3  -1  -9 188.978 92.3717   2
  -3  -1  -9 145.174 98.3136   3
   3   1   8 6940.52 488.083   5
  -3  -1  -8 7016.73 429.523   2
  -3  -1  -8 6419.16 422.494   3
  -3  -1  -7 286.465 111.848   2
   3   1   7 214.711 113.168   5
  -3  -1  -7-25.5883 76.5314   3
  -3  -1  -6 7729.23 407.313   3
   3   1   6 8302.78 507.768   5
  -3  -1  -6 8039.93 435.378   2
  -3  -1  -5 6939.88 360.439   3
  -3  -1  -5 7605.91 417.479   2
   3   1   5 7109.02 450.124   5
   3   1   4 1068.80 208.178   5
  -3  -1  -4 951.491 170.103   3
   3   1   3 2030.58 233.509   5
  -3  -1  -2 11729.0 358.014   3
   3   1   2 12465.0 556.149   5
   3   1   1 1745.84 207.309   5
  -3  -1  -1 1523.70 112.018   3
   3   1   0 10218.2 482.877   5
   3   1  -1 1494.83 191.925   5
   3   1  -2 26736.9 763.026   5
   3   1  -3 7864.70 416.347   5
   3   1  -4 3495.31 280.352   5
   3   1  -5 12056.6 518.029   5
   3   1  -6 3776.00 296.179   5
   3   1  -7 359.086 156.008   6
   3   1  -7 92.1143 89.8914   5
   3   1  -8 1086.27 168.053   5
   3   1  -8 1342.29 225.292   6
   3   1  -9 74.9044 64.8390   5
   3   1  -9 167.154 123.381   6
   3   1 -10 4179.29 411.686   6
   3   1 -10 3748.52 313.971   5
   3   1 -11 171.616 159.882   6
   3   1 -12 12593.0 736.440   6
   3   1 -13 612.615 197.764   6
   3   1 -14 102.615 140.431   6
   3   1 -15-18.7957 99.5062   6
   3   1 -16 254.422 162.997   6
   3   1 -17 851.738 246.924   6
   4   1  16 3140.12 448.504   5
  -4  -1 -16 2971.05 424.716   3
   4   1  15 54.7857 127.559   5
  -4  -1 -15 112.057 104.181   3
   4   1  14 526.256 184.660   5
  -4  -1 -14 260.076 136.156   3
  -4  -1 -13 2195.61 330.181   3
   4   1  13 2233.88 353.759   5
  -4  -1 -12 207.106 114.989   3
   4   1  12 282.472 148.930   5
  -4  -1 -11 2151.46 299.448   3
   4   1  11 2576.75 377.097   5
  -4  -1 -10 2663.16 306.198   2
  -4  -1 -10 2469.79 312.540   3
   4   1  10 2972.83 380.145   5
  -4  -1  -9 694.265 167.084   2
   4   1   9 733.610 209.301   5
  -4  -1  -9 639.909 155.414   3
  -4  -1  -8 1048.00 189.548   3
  -4  -1  -8 1109.55 196.465   2
   4   1   8 1115.32 237.343   5
  -4  -1  -7 15981.8 704.722   2
  -4  -1  -7 14916.1 631.580   3
  -4  -1  -6 2118.29 232.227   3
   4   1   6 2885.70 343.059   5
  -4  -1  -6 2763.68 291.815   2
   4   1   5 381.718 142.386   5
  -4  -1  -5 328.079 126.252   2
   4   1   4 582.593 133.458   5
   4   1   3 3896.40 373.208   5
   4   1   2 281.151 136.039   5
   4   1   1 261.686 125.818   5
   4   1   0 244.825 125.933   5
   4   1  -1 6926.67 468.584   5
   4   1  -2 16144.2 702.420   5
   4   1  -3 1019.94 195.386   5
   4   1  -4 3192.76 317.823   5
   4   1  -5 58.4115 106.641   5
   4   1  -6 172.457 94.5213   5
   4   1  -6 121.906 107.251   6
   4   1  -7-152.070 114.127   6
   4   1  -7 57.9487 65.2306   5
   4   1  -8 1223.45 236.093   6
   4   1  -9 1462.99 255.260   6
   4   1 -10 626.300 207.558   6
   4   1 -11 3141.54 401.434   6
   4   1 -12 311.051 168.753   6
   4   1 -13 387.581 202.594   6
   4   1 -14 651.650 224.829   6
   4   1 -15 197.516 150.011   6
   5   1  13 74.3381 113.250   5
   5   1  12 606.578 219.122   5
   5   1  11 894.278 244.634   5
   5   1  10 227.643 145.665   5
   5   1   9 1869.64 337.303   5
   5   1   8 441.202 190.035   5
   5   1   7 2017.05 352.195   5
   5   1   6 3102.10 400.524   5
   5   1   5 237.179 168.204   5
  -5  -1  -5 58.7966 73.3370   2
   5   1   4 434.158 176.279   5
  -5  -1  -4 460.296 154.781   2
   5   1   3 665.842 182.180   5
   5   1   2 136.170 102.190   5
   5   1   1 553.787 178.244   5
   5   1   0 2457.54 333.676   5
   5   1  -1 613.740 166.054   5
   5   1  -2 1002.35 208.195   5
   5   1  -3 350.077 153.846   5
   5   1  -4 2004.18 295.113   6
   5   1  -4 1729.85 267.096   5
   5   1  -5 1009.59 223.289   6
   5   1  -5 773.120 186.819   5
   5   1  -6-18.1075 89.0830   6
   5   1  -7 3840.27 428.611   6
   5   1  -8 73.1268 127.631   6
   5   1  -9 190.924 126.488   6
   5   1 -10 245.880 161.522   6
   5   1 -11 31.3805 104.420   6
   5   1 -12 797.838 240.426   6
   6   1   7 1319.01 314.659   5
   6   1   6 515.205 218.432   5
   6   1   5 1369.97 305.660   5
   6   1   4 436.067 172.744   5
   6   1   3 68.6489 123.119   5
   6   1   2 715.681 205.914   5
   6   1   1 549.788 196.932   5
   6   1   0-78.6198 119.556   5
   6   1  -1-11.6703 112.226   5
   6  -2   2 335.394 161.282   5
   6  -2   3 2744.24 392.747   5
   6  -2   4 301.376 175.089   5
   6  -2   5 202.475 145.444   5
   6  -2   6 214.340 127.539   5
   5  -2 -13 761.067 227.648   6
   5  -2 -12 8.13449 99.9011   6
   5  -2 -11 317.541 148.964   6
   5  -2 -10 701.176 190.420   6
   5  -2  -9 1234.03 262.576   6
   5  -2  -8 5107.62 466.749   6
   5  -2  -7 1498.82 252.150   6
   5  -2  -1 176.763 95.1147   5
   5  -2   0 832.447 189.603   5
   5  -2   1 890.058 196.862   5
   5  -2   2 958.255 213.033   5
   5  -2   3 7288.17 569.991   5
   5  -2   4 10188.5 682.620   5
   5  -2   5 296.051 148.432   5
   5  -2   6 498.344 181.776   5
   5  -2   7 789.054 208.196   5
   5  -2   8 1095.77 263.636   5
   5  -2   9 537.061 181.986   5
   5  -2  10 3294.37 448.964   5
   5  -2  11 662.985 218.056   5
   5  -2  12 475.576 197.415   5
   4  -2 -16-21.6806 106.024   6
   4  -2 -15 134.974 127.824   6
   4  -2 -14 653.683 215.807   6
   4  -2 -13 207.211 145.278   6
   4  -2 -12 163.103 136.467   6
   4  -2 -11 854.058 210.753   6
   4  -2 -10 1097.83 239.423   6
   4  -2  -9 65.9268 85.9893   6
   4  -2  -8 363.958 128.219   6
   4  -2  -7 71.7844 83.8287   6
   4  -2  -6 31965.5 979.224   6
   4  -2  -5 2670.63 277.535   6
   4  -2  -4 6541.88 389.187   5
   4  -2  -4 6716.17 413.526   6
   4  -2  -3 311.600 103.691   5
   4  -2  -3 292.041 96.4407   6
   4  -2  -2 145.567 84.4518   6
   4  -2  -2-12.3434 68.9558   5
   4  -2  -1 2956.92 287.040   5
   4  -2  -1 3038.37 242.041   6
   4  -2   0 4971.55 376.673   5
   4  -2   1 225.569 116.286   5
   4  -2   2 159.769 97.0964   5
   4  -2   3 6859.01 488.215   5
   4  -2   4 973.287 194.853   5
   4  -2   5 9001.01 587.469   5
  -4   2  -6 1161.99 185.733   3
   4  -2   6 1569.09 261.120   5
  -4   2  -7 1141.03 188.109   3
   4  -2   7 1286.13 237.168   5
  -4   2  -8 3132.18 322.091   3
   4  -2   8 3676.12 410.718   5
   4  -2   9 249.807 166.030   5
  -4   2  -9 33.4047 69.3967   3
   4  -2  10 209.800 130.202   5
  -4   2 -10 206.839 121.076   3
  -4   2 -11 4506.31 434.131   3
   4  -2  11 4779.69 499.001   5
  -4   2 -12 988.456 227.458   3
   4  -2  12 1787.49 329.710   5
   4  -2  13 1457.88 301.487   5
  -4   2 -13 960.141 217.793   3
   4  -2  14 1676.82 316.396   5
  -4   2 -14 1668.32 300.671   3
   4  -2  15 1877.68 352.538   5
  -4   2 -15 2550.92 384.871   3
  -4   2 -16-25.7238 106.765   3
   3  -2 -18 141.026 125.892   6
   3  -2 -17 976.540 252.969   6
   3  -2 -16 2688.12 395.875   6
   3  -2 -15 7465.53 619.792   6
   3  -2 -14 1298.12 272.147   6
   3  -2 -13 1641.80 294.998   6
   3  -2 -12 2346.86 317.519   6
   3  -2 -11 3787.04 384.632   6
   3  -2 -10 64.7314 83.9089   6
   3  -2  -9 1458.26 234.125   6
   3  -2  -8 1474.79 218.005   6
   3  -2  -7 612.050 143.038   6
   3  -2  -6 18111.3 657.422   6
   3  -2  -6 16402.9 486.182   5
   3  -2  -5 5553.83 288.193   5
   3  -2  -5 5711.42 352.198   6
   3  -2  -4 1043.74 150.772   6
   3  -2  -4 1192.13 141.755   5
   3  -2  -3 398.950 99.2666   6
   3  -2  -3 419.301 91.4406   5
  -3   2   3 292.097 53.0284   4
   3  -2  -2 495.141 92.9186   6
  -3   2   2 407.480 64.8518   4
   3  -2  -2 495.010 107.381   5
   3  -2  -1 4890.50 304.137   5
  -3   2   1 4431.88 224.566   4
  -3   2   1 4111.04 168.272   3
   3  -2  -1 4567.75 249.677   6
   3  -2   0 1729.03 153.704   6
  -3   2   0 1851.24 167.233   4
  -3   2   0 1907.36 138.269   3
   3  -2   0 1548.79 186.296   5
  -3   2  -1 3717.10 207.153   3
  -3   2  -1 3780.67 240.106   4
   3  -2   1 3808.91 295.196   5
   3  -2   2 5509.21 321.224   7
   3  -2   2 5982.61 379.284   5
  -3   2  -2 5793.86 321.014   4
  -3   2  -3 16902.6 569.928   4
   3  -2   3 17667.6 669.980   5
   3  -2   3 17192.7 554.740   7
  -3   2  -3 16611.8 512.086   3
   3  -2   4 2705.65 281.630   5
  -3   2  -4 2497.34 237.022   4
  -3   2  -4 2513.99 188.699   2
   3  -2   4 2599.17 220.184   7
  -3   2  -4 2634.19 218.358   3
  -3   2  -5 1756.65 157.641   2
   3  -2   5 1915.29 241.264   5
   3  -2   5 1838.95 190.005   7
  -3   2  -5 1655.29 192.907   3
   3  -2   6 38487.5 848.342   7
  -3   2  -6 39458.8 765.538   2
  -3   2  -6 40124.6 958.338   3
   3  -2   7 2019.69 199.203   7
   3  -2   7 2338.33 295.985   5
  -3   2  -7 2185.22 244.575   3
  -3   2  -7 2112.29 186.242   2
  -3   2  -8 40.1675 90.6076   3
   3  -2   8 109.946 55.8173   7
   3  -2   8 244.609 131.836   5
   3  -2   9 923.338 149.217   7
   3  -2   9 974.319 234.742   5
  -3   2  -9 929.873 189.144   3
  -3   2 -10 1496.43 228.199   3
   3  -2  10 1811.09 284.404   5
   3  -2  11 756.816 203.936   5
  -3   2 -11 983.238 206.085   3
   3  -2  12 7980.71 623.781   5
  -3   2 -12 7099.54 542.171   3
   3  -2  13 1074.11 246.674   5
  -3   2 -13 992.855 227.455   3
  -3   2 -14 664.891 200.517   3
   3  -2  14 563.721 192.320   5
   3  -2  15 479.712 182.821   5
  -3   2 -15 759.685 211.829   3
   3  -2  16 2527.42 389.436   5
  -3   2 -16 2198.57 355.589   3
  -3   2 -17 116.928 124.963   3
   3  -2  17 57.0814 94.6598   5
   3  -2  18 47.5282 98.8523   5
   2  -2 -19 651.476 222.420   6
   2  -2 -18-70.0228 123.414   6
   2  -2 -17 1989.76 331.997   6
   2  -2 -16 6215.27 555.678   6
   2  -2 -15 3810.57 417.843   6
   2  -2 -14 189.630 153.358   6
   2  -2 -13 166.844 147.958   6
   2  -2 -13 134.343 74.5433   3
   2  -2 -12 4109.52 388.265   6
   2  -2 -12 4309.16 309.502   3
   2  -2 -11 292.768 88.7047   3
   2  -2 -11 399.585 146.503   6
   2  -2 -10 698.135 110.952   1
   2  -2 -10 834.278 182.023   6
   2  -2 -10 901.170 132.006   3
   2  -2  -9 3834.76 320.006   6
   2  -2  -8 8673.64 457.993   6
   2  -2  -7 607.804 134.478   6
   2  -2  -7 380.959 60.4928   5
   2  -2  -6 4966.59 198.266   5
   2  -2  -6 5094.09 313.052   6
   2  -2  -5 6826.56 338.764   6
   2  -2  -5 6945.21 234.513   5
   2  -2  -4 162598. 1527.28   6
   2  -2  -4 165654. 1179.18   5
   2  -2  -3 18716.1 420.586   5
   2  -2  -3 17980.5 472.629   6
  -2   2   2 26526.5 458.245   4
   2  -2  -2 25965.6 525.269   6
   2  -2  -2 25922.3 518.958   5
  -2   2   1-26.9335 31.8783   4
   2  -2  -1 139.651 49.8340   5
   2  -2  -1 91.8860 47.0780   6
   2  -2   0 1167.51 154.786   7
   2  -2   0 1214.75 103.936   6
   2  -2   0 1186.05 134.719   5
   2  -2   1 16158.4 460.231   7
   2  -2   1 16976.5 510.143   5
  -2   2  -1 16763.7 443.436   4
   2  -2   2 25974.9 588.100   7
  -2   2  -2 26361.2 590.097   4
  -2   2  -3 313.182 96.8398   2
   2  -2   3 328.481 126.580   7
   2  -2   4 415.838 95.2052   7
  -2   2  -4 358.538 91.9699   4
  -2   2  -4 496.678 74.0721   2
   2  -2   5 1095.18 140.220   7
  -2   2  -5 1053.00 104.528   2
  -2   2  -5 1054.65 144.500   3
  -2   2  -5 949.846 158.353   4
  -2   2  -6 8941.92 444.744   4
  -2   2  -6 8788.85 317.394   2
  -2   2  -6 9303.67 430.181   3
  -2   2  -7 5409.50 348.914   3
  -2   2  -7 5184.49 354.666   4
  -2   2  -7 5250.92 270.694   2
  -2   2  -8 4670.93 347.438   3
  -2   2  -8 4808.17 277.490   2
  -2   2  -9 3585.99 317.733   3
   2  -2   9 3470.86 235.442   1
  -2   2  -9 3482.52 255.986   2
  -2   2 -10 5250.09 420.535   3
  -2   2 -10 4024.06 295.122   2
  -2   2 -11-11.9726 55.3251   2
  -2   2 -11 92.7626 97.4788   3
  -2   2 -12 3288.84 293.284   2
  -2   2 -12 3734.18 367.475   3
  -2   2 -13 12584.3 597.931   2
  -2   2 -13 13323.1 721.160   3
  -2   2 -14 3501.28 397.830   3
  -2   2 -15 4072.75 443.881   3
  -2   2 -16 4461.58 492.907   3
  -2   2 -17 740.324 223.627   3
   2  -2  18 506.356 187.283   5
  -2   2 -18 819.197 230.462   3
   2  -2  19-38.7394 108.951   5
  -2   2 -19 95.4074 119.730   3
   1  -2 -20 415.936 167.754   6
   1  -2 -19 591.337 187.314   3
   1  -2 -19 858.223 231.296   6
   1  -2 -18 200.409 121.359   6
   1  -2 -18 373.986 150.426   3
   1  -2 -17 3608.20 427.660   6
   1  -2 -17 2885.73 354.456   3
   1  -2 -16 3369.81 390.930   6
   1  -2 -16 2979.92 345.496   3
   1  -2 -15 2950.37 349.066   6
   1  -2 -15 3245.77 345.303   3
   1  -2 -14 5575.12 461.361   6
   1  -2 -14 5268.83 418.750   3
   1  -2 -13 33330.8 981.431   3
   1  -2 -13 34499.3 1073.97   6
   1  -2 -12 3660.37 337.860   6
   1  -2 -12 3194.06 292.896   3
   1  -2 -11 10200.5 490.402   3
   1  -2 -11 11253.8 564.494   6
   1  -2 -10 7761.59 243.716   1
   1  -2 -10 8345.06 417.923   3
   1  -2 -10 8729.89 465.922   6
   1  -2  -9 11930.9 319.108   1
   1  -2  -9 13586.7 581.150   2
   1  -2  -9 12930.6 481.942   3
   1  -2  -9 13017.5 541.231   6
   1  -2  -8 700.563 87.5266   1
   1  -2  -8 1034.43 128.810   3
   1  -2  -8 1132.51 187.483   2
   1  -2  -8 883.419 156.391   6
   1  -2  -7 6495.55 301.977   3
   1  -2  -7 5968.25 232.862   1
   1  -2  -6 280.173 56.9464   1
   1  -2  -6 330.872 70.7132   3
   1  -2  -5 1011.41 139.802   2
   1  -2  -5 1321.62 119.904   1
   1  -2  -5 1441.48 127.527   3
   1  -2  -4 1573.01 140.158   2
   1  -2  -4 1633.75 138.159   6
   1  -2  -3 10227.1 155.662   5
   1  -2  -3 11487.7 319.482   6
   1  -2  -2 14692.5 323.341   6
   1  -2  -2 14161.8 383.176   7
   1  -2  -1 2480.64 114.131   6
   1  -2  -1 2461.55 161.132   7
   1  -2   0 12558.6 193.848   6
   1  -2   0 14363.5 360.978   7
   1  -2   1 44985.5 654.746   7
  -1   2  -1 44062.2 634.195   4
  -1   2  -2 27174.9 532.168   4
  -1   2  -2 29370.5 251.656   2
  -1   2  -3 48063.9 760.447   4
  -1   2  -3 49461.6 452.188   2
  -1   2  -4 23202.4 383.178   2
  -1   2  -4 21448.6 557.655   4
  -1   2  -4 23284.3 306.759   6
   1  -2   5 70452.0 798.197   1
  -1   2  -5 71818.7 659.637   6
  -1   2  -5 72956.1 780.209   2
  -1   2  -5 71805.6 1046.63   4
   1  -2   6 1305.78 131.116   1
  -1   2  -6 1576.64 195.262   4
  -1   2  -6 1610.26 133.619   6
  -1   2  -6 1187.89 135.712   2
  -1   2  -7 8233.23 338.074   2
   1  -2   7 8243.97 274.726   1
  -1   2  -7 9243.27 437.359   4
  -1   2  -7 8651.04 313.494   6
  -1   2  -8 60812.8 865.121   6
  -1   2  -8 61287.6 1147.61   4
  -1   2  -8 62924.5 1161.85   3
   1  -2   8 60195.5 692.609   1
  -1   2  -8 60075.6 956.153   2
  -1   2  -9 3436.01 263.493   2
   1  -2   9 3203.32 154.818   1
  -1   2  -9 3689.51 317.466   3
  -1   2  -9 3566.75 308.192   4
  -1   2 -10 7937.57 485.992   3
  -1   2 -10 7763.17 416.974   2
  -1   2 -10 8920.82 387.037   6
  -1   2 -11 1084.56 187.530   3
  -1   2 -11 1401.29 170.200   6
  -1   2 -11 1322.42 189.815   2
  -1   2 -12 5680.20 354.674   6
  -1   2 -12 5604.94 437.916   3
  -1   2 -13 2285.55 241.384   6
  -1   2 -13 2554.95 318.788   3
  -1   2 -14 5285.79 458.651   3
  -1   2 -14 5821.43 401.150   6
  -1   2 -15 217.822 127.321   3
  -1   2 -16 654.051 182.180   3
  -1   2 -17 1504.38 292.106   3
  -1   2 -18 2392.10 371.900   3
  -1   2 -19 72.5949 117.457   3
  -1   2 -20 355.097 154.121   3
   0  -2 -21 2460.42 399.630   3
   0  -2 -21 2343.03 374.365   6
   0  -2 -20 866.108 242.246   6
   0  -2 -20 416.508 183.820   3
   0  -2 -19-89.1171 113.328   3
   0  -2 -19 64.1996 112.017   6
   0  -2 -18 2191.84 339.356   3
   0  -2 -18 2021.40 317.537   6
   0  -2 -17 1475.81 267.506   3
   0  -2 -17 2076.84 307.687   6
   0  -2 -16 74.9897 104.654   6
   0  -2 -16-22.2004 99.2380   3
   0  -2 -16 313.712 179.933   2
   0  -2 -15 587.067 170.822   3
   0  -2 -15 542.229 180.321   2
   0  -2 -15 693.045 180.538   6
   0  -2 -14 3013.30 324.780   6
   0  -2 -14 3271.18 357.021   2
   0  -2 -14 2954.94 323.814   3
   0  -2 -13 4183.76 370.062   3
   0  -2 -13 4656.09 408.993   2
   0  -2 -13 4277.77 371.917   6
   0  -2 -12 1308.79 227.641   2
   0  -2 -12 1483.58 229.568   3
   0  -2 -12 1028.07 188.907   6
   0  -2 -11 2222.32 250.546   6
   0  -2 -11 2379.17 268.171   2
   0  -2 -11 1978.79 236.800   3
   0  -2 -10 17872.8 640.393   3
   0  -2 -10 18600.1 645.537   6
   0  -2 -10 19141.4 698.581   2
   0  -2  -9 4362.68 316.478   2
   0  -2  -9 3573.10 272.915   6
   0  -2  -9 4145.55 292.525   3
   0  -2  -9 3323.80 107.235   1
   0  -2  -8 207.212 38.0048   1
   0  -2  -8 156.846 80.5625   3
   0  -2  -7 5932.43 306.510   3
   0  -2  -7 5793.66 177.355   1
   0  -2  -6 26757.5 390.097   1
   0   2   6 29429.0 481.769   5
   0   2   5 209.325 43.4536   5
   0  -2  -5 90.9023 47.2275   3
   0  -2  -5 161.572 39.8699   1
   0  -2  -4 157082. 969.479   1
   0   2   4 160778. 873.389   5
   0  -2  -4 159636. 1238.94   3
   0   2   3 53329.9 441.710   5
   0  -2  -3 53275.5 654.555   2
   0  -2  -3 52736.6 644.278   3
   0  -2  -3 52655.7 556.966   1
   0  -2  -2 423373. 1574.09   1
   0  -2  -2 429567. 1667.79   6
   0  -2  -2 431739. 1642.24   2
   0  -2  -2 425356. 1438.60   7
   0   2   2 431647. 1217.69   5
   0   2   1 96773.3 630.012   5
   0  -2  -1 98595.8 679.009   2
   0  -2  -1 99501.8 703.938   7
   0  -2  -1 97303.2 712.652   6
   0   2   0 39522.5 452.782   5
   0  -2   1 15528.9 304.480   1
   0   2  -1 15628.4 320.225   5
   0   2  -2 525.668 67.5833   5
   0  -2   2 511.842 63.4451   1
   0   2  -3 16714.2 402.744   5
   0   2  -3 16603.9 384.090   4
   0  -2   3 16719.9 318.025   1
   0  -2   4 35674.1 452.503   1
   0   2  -4 36301.0 610.035   4
   0   2  -5 2995.93 192.968   4
   0   2  -5 2801.16 171.825   6
   0  -2   5 2950.70 132.261   1
   0   2  -6 6014.33 286.421   4
   0  -2   6 5757.10 173.683   1
   0   2  -6 6019.71 270.339   6
   0   2  -6 5677.75 291.093   3
   0   2  -7 43.3131 58.1731   3
   0  -2   7 77.0989 28.5854   1
   0   2  -7 96.6285 56.2055   4
   0   2  -8 46123.9 936.351   3
   0   2  -8 45986.4 851.470   6
   0   2  -8 45941.7 892.449   4
   0   2  -9 131.182 68.7899   4
   0   2  -9 110.829 82.3797   3
   0   2  -9 23.6680 58.0653   6
   0   2 -10 4346.50 301.754   6
   0   2 -10 4168.12 322.992   3
   0   2 -11 1124.01 166.415   6
   0   2 -11 1058.15 179.723   3
   0   2 -12 205.111 108.734   6
   0   2 -12 22.1718 77.3038   3
   0   2 -13 57.0291 82.2657   3
   0   2 -13 232.300 109.254   6
   0   2 -14 5672.61 449.932   3
   0   2 -14 6156.24 441.774   6
   0   2 -15 12859.2 662.914   6
   0   2 -15 12437.7 701.957   3
   0   2 -16 1961.54 297.956   3
   0   2 -16 1774.17 260.971   6
   0   2 -17 2899.76 383.214   3
   0   2 -17 2836.58 342.989   6
   0   2 -18 3170.51 414.965   3
   0   2 -18 3023.63 367.420   6
   0   2 -19 12.6693 106.877   3
   0   2 -20 251.873 156.795   3
  -1  -2 -20 2018.73 373.660   3
  -1  -2 -20 1885.05 315.417   6
  -1  -2 -19 848.712 234.226   2
  -1  -2 -19 286.333 181.057   3
  -1  -2 -19 863.935 214.858   6
  -1  -2 -18 577.934 203.190   3
  -1  -2 -18 663.846 184.898   6
  -1  -2 -18 733.744 229.748   2
  -1  -2 -17 1623.56 305.111   3
  -1  -2 -17 1701.18 280.221   6
  -1  -2 -17 1061.28 241.855   2
   1   2  16 655.459 162.990   5
  -1  -2 -16 591.586 180.295   3
  -1  -2 -16 856.338 246.261   2
  -1  -2 -16 604.441 177.877   6
  -1  -2 -15 9558.46 635.744   3
  -1  -2 -15 9747.71 637.377   2
   1   2  15 10067.8 562.627   5
  -1  -2 -15 10161.5 599.547   6
  -1  -2 -14 10118.9 568.495   6
  -1  -2 -14 10128.6 618.865   2
  -1  -2 -14 9188.81 596.836   3
   1   2  14 9982.85 544.940   5
  -1  -2 -13 3514.83 388.679   2
  -1  -2 -13 3907.98 392.586   3
  -1  -2 -13 4060.24 366.648   6
  -1  -2 -12 1273.29 216.052   2
   1   2  12 1058.88 176.541   5
  -1  -2 -12 1286.81 227.015   3
  -1  -2 -12 1094.68 187.463   6
  -1  -2 -11 47061.5 1155.60   3
  -1  -2 -11 49000.2 1170.74   2
  -1  -2 -11 45508.7 1052.00   6
   1   2  11 47861.7 1053.41   5
  -1  -2 -10 5635.06 357.763   6
  -1  -2 -10 6312.62 408.105   2
   1   2  10 5214.00 344.599   5
  -1  -2 -10 5454.98 380.683   3
   1   2   9 4982.81 315.368   5
  -1  -2  -9 5901.79 347.858   6
  -1  -2  -9 5779.75 375.507   3
  -1  -2  -9 5021.84 203.115   1
  -1  -2  -9 5993.99 378.797   2
  -1  -2  -8 9081.94 427.552   3
  -1  -2  -8 8740.70 425.270   2
   1   2   8 9126.53 403.430   5
  -1  -2  -8 8290.13 266.307   1
  -1  -2  -8 9077.61 400.762   6
   1   2   7 19199.8 553.952   5
  -1  -2  -7 19645.9 592.953   2
  -1  -2  -7 18911.5 409.057   1
  -1  -2  -6 726.787 84.0804   1
   1   2   6 876.582 119.967   5
   1   2   5 13239.5 410.115   5
  -1  -2  -5 12402.6 333.371   1
  -1  -2  -5 12673.6 402.843   6
   1   2   4 1901.62 155.379   5
  -1  -2  -4 1933.06 136.680   1
  -1  -2  -4 1863.82 152.436   3
  -1  -2  -4 2031.40 160.546   6
  -1  -2  -3 24714.5 492.581   3
   1   2   3 23864.6 505.349   5
  -1  -2  -3 23756.4 460.893   1
  -1  -2  -2 80173.3 853.384   1
   1   2   2 81759.3 911.200   5
  -1  -2  -2 82384.8 816.087   3
   1   2   1 13516.0 361.576   5
   1   2   0 35014.9 575.461   5
   1   2  -1 43451.5 669.099   5
  -1  -2   1 43946.7 631.276   1
   1   2  -2 24804.4 524.934   5
  -1  -2   2 25563.2 481.082   1
   1   2  -3 29267.2 596.997   5
  -1  -2   3 28922.7 512.625   1
  -1  -2   4 26006.5 486.330   1
   1   2  -4 25903.0 426.751   4
   1   2  -4 26614.6 591.485   5
  -1  -2   5 22011.3 444.235   1
   1   2  -5 21021.0 418.336   4
   1   2  -6 15245.5 431.099   3
  -1  -2   6 14913.2 366.023   1
   1   2  -6 15064.3 383.738   4
   1   2  -6 15313.4 492.291   5
   1   2  -7 36820.3 835.127   6
   1   2  -7 35826.6 792.461   5
   1   2  -7 35333.6 711.022   3
   1   2  -7 36751.5 649.883   4
  -1  -2   7 34466.6 546.527   1
   1   2  -8 7361.16 354.371   3
   1   2  -8 7402.60 405.574   6
   1   2  -9 6531.78 396.079   6
   1   2  -9 6554.74 355.420   3
   1   2 -10 22007.3 752.632   6
   1   2 -10 21587.2 676.762   3
   1   2 -11 539.223 121.606   3
   1   2 -11 461.207 136.103   6
   1   2 -12 8373.39 510.920   6
   1   2 -12 7733.79 455.596   3
   1   2 -13 3506.98 324.698   3
   1   2 -13 3589.91 354.245   6
   1   2 -14 8284.90 556.274   6
   1   2 -14 8106.12 516.442   3
   1   2 -15 2605.28 329.252   6
   1   2 -15 1970.89 281.545   3
   1   2 -16 597.603 181.095   6
   1   2 -16 614.960 168.675   3
   1   2 -17 288.781 133.729   3
   1   2 -17-56.7416 109.455   6
   1   2 -18 1032.19 242.338   6
   1   2 -18 1077.32 235.055   3
   1   2 -19 296.514 144.671   6
   1   2 -20 800.825 222.515   6
  -2  -2 -20 1683.21 316.940   2
  -2  -2 -20 2113.44 385.958   3
  -2  -2 -19 2051.46 365.209   3
  -2  -2 -19 1765.49 320.087   2
   2   2  18 134.890 141.304   5
  -2  -2 -18 182.107 143.638   2
  -2  -2 -18 225.025 135.393   3
  -2  -2 -17 285.425 143.279   2
   2   2  17 158.867 114.233   5
  -2  -2 -17 120.927 127.867   3
   2   2  16 2964.19 354.029   5
  -2  -2 -16 3912.18 453.498   3
  -2  -2 -16 3121.42 389.654   2
  -2  -2 -16 3495.50 362.964   6
   2   2  15 2416.73 310.674   5
  -2  -2 -15 3083.66 337.500   6
  -2  -2 -15 2971.84 368.054   2
  -2  -2 -15 2549.82 356.798   3
  -2  -2 -14 81.4615 117.179   2
  -2  -2 -14-114.728 136.594   3
   2   2  14 145.729 99.2677   5
  -2  -2 -14 71.1772 101.636   6
  -2  -2 -13 1380.33 208.953   6
  -2  -2 -13 1415.49 232.542   2
  -2  -2 -13 1221.55 227.765   3
   2   2  13 1478.45 241.708   5
  -2  -2 -12 339.058 126.502   2
  -2  -2 -12 251.074 135.342   3
   2   2  12 129.113 81.9372   5
  -2  -2 -11 268.308 114.679   2
  -2  -2 -11 302.897 122.890   6
  -2  -2 -11 197.600 102.264   3
   2   2  11 167.354 84.5098   5
  -2  -2 -10 2594.99 272.624   2
   2   2  10 2593.42 278.002   5
  -2  -2 -10 2735.92 290.658   3
  -2  -2  -9 7353.01 439.758   3
   2   2   9 7793.08 453.873   5
  -2  -2  -9 7389.71 433.593   2
  -2  -2  -8 11085.2 513.921   2
  -2  -2  -8 11192.2 414.239   1
   2   2   8 11323.2 526.697   5
  -2  -2  -8 11438.1 522.722   3
  -2  -2  -7 2577.59 241.379   2
  -2  -2  -7 2481.51 204.135   1
   2   2   7 2818.64 258.372   5
  -2  -2  -7 2704.88 240.766   3
   2   2   6 151.186 97.6127   5
  -2  -2  -6 540.436 125.411   1
  -2  -2  -6 125.887 112.685   2
  -2  -2  -6 437.946 123.923   3
  -2  -2  -5 5540.35 339.750   2
   2   2   5 5420.11 341.585   5
  -2  -2  -5 5582.96 308.377   3
   2   2   4 22772.8 671.184   5
   2   2   3 390.217 117.788   5
  -2  -2  -3 1549.32 152.341   3
   2   2   2 55044.1 976.634   5
  -2  -2  -2 54879.4 734.825   3
   2   2   1 4033.73 260.281   5
   2   2   0 37974.6 798.097   5
   2   2  -1 23636.5 625.857   5
   2   2  -2 8348.85 379.015   5
  -2  -2   2 10353.3 407.139   1
   2   2  -3 39782.3 818.618   5
  -2  -2   3 39038.4 785.755   1
   2   2  -4 3178.57 240.121   5
  -2  -2   4 2764.42 217.158   1
   2   2  -4 2548.36 120.626   3
   2   2  -5 1825.98 196.592   5
   2   2  -5 1722.93 113.701   3
  -2  -2   5 1999.15 178.654   1
   2   2  -6 5093.11 329.899   5
   2   2  -6 4708.33 209.834   3
   2   2  -7 291.087 68.9940   3
  -2  -2   7 676.719 123.136   1
   2   2  -7 470.140 145.532   5
   2   2  -8 1616.38 150.639   3
   2   2  -8 2041.92 264.913   6
   2   2  -8 1644.30 208.612   5
   2   2  -9 1571.11 241.790   6
   2   2  -9 1435.37 200.072   5
   2   2  -9 1295.76 144.028   3
   2   2 -10 23358.4 643.832   3
   2   2 -10 24983.3 889.871   6
   2   2 -10 23418.2 768.434   5
   2   2 -11 157.921 80.1609   3
   2   2 -11 137.507 115.180   6
   2   2 -12 1200.98 173.170   3
   2   2 -12 1556.87 269.275   6
   2   2 -13 1058.76 242.056   6
   2   2 -14 328.703 156.548   6
   2   2 -15 539.491 192.386   6
   2   2 -16 1319.55 279.681   6
   2   2 -17 2389.97 363.394   6
   2   2 -18 50.3680 95.8675   6
   2   2 -19 654.023 221.648   6
   3   2  18 1100.97 265.735   5
  -3  -2 -18 1179.81 272.514   3
  -3  -2 -17 425.029 149.182   2
   3   2  17 672.633 218.146   5
  -3  -2 -17 533.304 188.032   3
  -3  -2 -16 583.761 221.804   3
   3   2  16 788.983 217.209   5
  -3  -2 -16 690.125 186.908   2
   3   2  15 1449.56 273.267   5
  -3  -2 -15 1386.56 262.839   2
  -3  -2 -15 1862.01 324.079   3
   3   2  14 135.525 127.471   5
  -3  -2 -14 222.398 150.668   3
  -3  -2 -14 230.081 131.663   2
   3   2  13 5971.38 519.256   5
  -3  -2 -13 6533.84 535.148   3
  -3  -2 -13 6068.16 499.634   2
  -3  -2 -12 3877.64 379.281   2
   3   2  12 3746.92 416.685   5
  -3  -2 -12 3304.10 363.654   3
   3   2  11 4218.49 413.673   5
  -3  -2 -11 3842.51 383.899   3
  -3  -2 -11 3934.82 375.767   2
  -3  -2 -10 27.4044 77.4358   2
  -3  -2 -10-39.2170 105.313   3
   3   2  10 169.618 131.799   5
  -3  -2  -9 17127.8 718.986   3
   3   2   9 18727.9 816.437   5
  -3  -2  -9 17337.6 720.546   2
   3   2   8 4568.27 394.902   5
  -3  -2  -8 4295.77 358.571   2
  -3  -2  -8 4289.41 346.019   3
  -3  -2  -7 60.1006 73.0128   2
   3   2   7 145.375 135.224   5
  -3  -2  -7 34.1376 56.7078   3
  -3  -2  -6 4488.53 321.108   3
  -3  -2  -6 4813.24 367.427   2
   3   2   6 5178.76 397.847   5
  -3  -2  -6 5871.82 386.859   1
   3   2   5 6352.72 427.630   5
  -3  -2  -5 6836.93 400.003   1
  -3  -2  -5 5821.03 343.547   3
  -3  -2  -5 6085.22 402.682   2
  -3  -2  -4 288.673 72.1761   3
   3   2   4 458.752 139.139   5
  -3  -2  -4 456.001 133.483   1
  -3  -2  -3 3253.56 283.731   1
   3   2   3 3084.52 290.395   5
   3   2   2 159.729 102.867   5
  -3  -2  -2 236.502 123.200   1
  -3  -2  -1 14448.6 582.336   1
   3   2   1 14053.7 599.925   5
  -3  -2   0 22136.4 719.186   1
   3   2   0 22685.9 745.597   5
   3   2  -1 7468.31 426.430   5
  -3  -2   1 7460.39 420.736   1
  -3  -2   2 10809.4 503.254   1
   3   2  -2 9320.95 476.617   5
  -3  -2   3 6656.80 405.374   1
   3   2  -3 5449.36 364.201   5
  -3  -2   4 495.999 140.660   1
   3   2  -4 842.813 159.268   5
   3   2  -5 12.6231 64.6911   5
   3   2  -6 3838.79 329.756   5
   3   2  -7 729.002 151.174   5
   3   2  -8 3816.22 334.389   5
   3   2  -8 4198.29 387.042   6
   3   2  -9 5404.95 398.978   5
   3   2  -9 5776.21 466.986   6
   3   2 -10 301.797 139.409   6
   3   2 -10 103.344 86.1681   5
   3   2 -11 806.027 222.804   6
   3   2 -11 575.528 149.235   5
   3   2 -12 5103.60 490.527   6
   3   2 -13 156.324 121.545   6
   3   2 -14 2420.64 356.487   6
   3   2 -15 2971.21 410.417   6
   3   2 -16 3511.65 457.489   6
   3   2 -17 383.319 186.535   6
   4   2  16 176.912 132.048   5
  -4  -2 -16 245.428 149.363   3
  -4  -2 -15-80.9476 114.534   3
   4   2  15-9.34842 85.6552   5
  -4  -2 -14 1460.58 274.106   3
   4   2  14 1508.71 301.490   5
   4   2  13 1405.04 287.104   5
  -4  -2 -13 1342.87 244.181   2
  -4  -2 -13 988.627 220.650   3
   4   2  12-51.5123 121.215   5
  -4  -2 -12 0.47764 71.7195   2
  -4  -2 -12-1.25681 101.527   3
   4   2  11 1642.28 304.954   5
  -4  -2 -11 1513.94 252.616   2
  -4  -2 -11 1366.60 248.608   3
   4   2  10-1.60842 108.327   5
  -4  -2 -10 292.749 127.270   3
  -4  -2 -10 143.009 91.9713   2
  -4  -2  -9 3460.05 361.898   2
   4   2   9 3854.31 420.537   5
  -4  -2  -9 3287.72 340.576   3
  -4  -2  -8 1455.80 212.587   3
  -4  -2  -8 1885.15 266.342   2
   4   2   8 1945.68 307.876   5
   4   2   7 4508.39 435.314   5
  -4  -2  -7 4002.57 374.185   2
  -4  -2  -7 3847.87 331.315   3
  -4  -2  -6 708.175 188.530   2
   4   2   6 420.053 162.278   5
   4   2   5 224.556 136.703   5
  -4  -2  -5 339.341 135.183   2
   4   2   4 199.565 118.734   5
   4   2   3 2926.15 333.145   5
   4   2   2 3518.23 354.976   5
   4   2   1 308.950 145.182   5
   4   2   0 3763.21 355.636   5
   4   2  -1 80.0315 94.7727   5
   4   2  -2 3247.58 335.422   5
   4   2  -3 4732.64 397.294   5
   4   2  -4 1535.08 239.943   5
   4   2  -5 12373.7 646.737   5
   4   2  -6 24.8905 91.7316   5
   4   2  -7 1323.27 225.749   5
   4   2  -7 1881.53 300.074   6
   4   2  -8 796.968 216.389   6
   4   2  -8 604.334 159.998   5
   4   2  -9 407.060 162.061   6
   4   2 -10 404.210 190.367   6
   4   2 -11 1016.70 261.039   6
   4   2 -12 2219.18 358.162   6
   4   2 -13 82.7366 139.047   6
   4   2 -14 73.5953 107.011   6
   4   2 -15 323.542 187.985   6
   5   2  13 1293.69 297.318   5
   5   2  12 282.841 164.210   5
   5   2  11 1027.97 253.435   5
   5   2  10 255.635 144.701   5
   5   2   9 2135.55 365.742   5
   5   2   8 398.249 186.390   5
   5   2   7 3303.73 426.300   5
  -5  -2  -7 2750.40 338.274   2
   5   2   6 1547.55 301.636   5
  -5  -2  -6 1581.66 265.684   2
   5   2   5 323.639 185.376   5
  -5  -2  -5 84.8712 106.603   2
   5   2   4 3273.12 411.516   5
   5   2   3 1504.03 279.073   5
   5   2   2 249.769 149.558   5
   5   2   1 117.286 99.4834   5
   5   2   0-6.81623 105.897   5
   5   2  -1 2313.40 333.775   5
   5   2  -2 1773.04 289.850   5
   5   2  -3 2032.45 308.131   5
   5   2  -4 1565.45 275.670   5
   5   2  -5 331.536 140.408   5
   5   2  -5 216.333 150.116   6
   5   2  -6 157.938 126.456   5
   5   2  -6 269.687 152.231   6
   5   2  -7 523.081 197.026   6
   5   2  -8 853.981 234.235   6
   5   2  -9 295.938 161.116   6
   5   2 -10 624.241 222.485   6
   5   2 -11 209.458 140.127   6
   5   2 -12 346.732 192.434   6
   6   2   7 1389.51 311.742   5
   6   2   6 493.257 205.022   5
   6   2   5 976.668 258.084   5
   6   2   4-223.060 122.730   5
   6   2   3-72.1534 110.605   5
   6   2   2 235.827 108.775   5
   6   2   1 233.321 121.298   5
   6   2   0 301.428 155.417   5
   6   2  -1 31.7271 107.188   5
   6   2  -2 179.252 124.300   5
   6  -3   3-95.3083 103.757   5
   6  -3   4 299.622 173.040   5
   6  -3   5 469.944 196.597   5
   6  -3   6 436.024 177.545   5
   5  -3 -13 191.659 139.113   6
   5  -3 -12 147.735 126.434   6
   5  -3 -11-28.8242 101.138   6
   5  -3 -10 196.959 133.938   6
   5  -3   0 886.360 188.478   5
   5  -3   1 2006.30 287.686   5
   5  -3   2 74.4435 78.3878   5
   5  -3   3 4655.85 453.278   5
   5  -3   4 1759.33 291.001   5
   5  -3   5 69.7791 94.8333   5
   5  -3   6 527.918 178.578   5
   5  -3   7 72.7519 95.2758   5
   5  -3   8 67.2376 100.595   5
   5  -3   9 1974.64 354.847   5
   5  -3  10 97.3696 108.225   5
   5  -3  11 2039.65 358.607   5
   4  -3 -16 4.50723 140.653   6
   4  -3 -15 1162.00 273.069   6
   4  -3 -14 622.279 200.116   6
   4  -3 -13 656.975 204.271   6
   4  -3 -12 526.363 183.650   6
   4  -3 -11 1305.38 255.975   6
   4  -3 -10 20.8859 89.3077   6
   4  -3  -9 32.4012 81.5157   6
   4  -3  -8 6985.22 490.443   6
   4  -3  -7 2264.53 275.498   6
   4  -3  -6 626.551 154.455   6
   4  -3  -5 297.170 114.361   6
   4  -3  -4 833.760 148.501   6
   4  -3  -3 1339.43 172.530   6
   4  -3  -3 1041.12 156.415   5
   4  -3  -2 195.659 86.3790   5
   4  -3  -1 466.632 128.885   5
   4  -3   0 4099.19 346.911   5
   4  -3   1 10683.7 572.296   5
   4  -3   2 28.8736 98.7463   5
   4  -3   3 51.0173 74.6843   5
   4  -3   4 14950.4 738.591   5
   4  -3   5 360.534 139.751   5
   4  -3   5 160.536 80.7842   7
  -4   3  -5 119.667 73.8317   3
   4  -3   6-24.7924 77.2900   5
  -4   3  -6-70.9443 70.2484   3
  -4   3  -7 918.783 182.512   3
   4  -3   7 1324.92 250.886   5
   4  -3   8 871.979 214.601   5
  -4   3  -8 479.919 131.481   3
  -4   3  -9 6.36742 76.7999   3
   4  -3   9 138.746 149.700   5
   4  -3  10 8283.59 657.506   5
  -4   3 -10 6848.43 528.890   3
   4  -3  11 207.155 140.039   5
  -4   3 -11 685.735 188.196   3
   4  -3  12-6.52523 119.810   5
  -4   3 -12-94.7538 99.2891   3
  -4   3 -13 17.6793 86.8268   3
   4  -3  13-103.176 143.068   5
  -4   3 -14 1743.43 317.833   3
   4  -3  14 2342.09 390.874   5
   4  -3  15 128.908 146.418   5
  -4   3 -15-58.3841 87.0325   3
   3  -3 -18 1959.87 353.791   6
   3  -3 -17 2107.68 362.508   6
   3  -3 -16 48.3223 123.921   6
   3  -3 -15 203.112 179.524   6
   3  -3 -14 965.124 219.022   6
   3  -3 -13-28.9472 112.088   6
   3  -3 -12 1085.27 209.825   6
   3  -3 -11 1165.63 219.282   6
   3  -3 -10 3299.27 299.279   1
   3  -3 -10 2776.15 312.288   6
   3  -3  -9 65.5006 117.732   6
   3  -3  -8 5431.18 396.954   6
   3  -3  -7 1464.49 207.640   6
   3  -3  -6 22043.3 715.617   6
   3  -3  -5 11076.2 378.262   5
   3  -3  -5 11228.7 484.316   6
   3  -3  -4 5557.64 322.583   6
   3  -3  -4 5690.46 288.386   5
  -3   3   4 5107.87 220.009   4
   3  -3  -3 31.1492 50.2521   6
  -3   3   3 165.690 52.4748   4
   3  -3  -2 2275.09 180.651   6
  -3   3   2 2324.62 175.294   4
   3  -3  -2 2339.43 204.543   5
   3  -3  -1 8858.62 326.004   6
   3  -3  -1 9608.35 426.973   5
  -3   3   1 9105.65 358.877   4
   3  -3   0 7196.93 262.060   6
  -3   3   0 7482.78 340.795   4
   3  -3   0 7661.81 400.106   5
   3  -3   1 2881.70 260.857   5
   3  -3   1 2531.74 241.031   7
   3  -3   1 2555.52 135.533   6
  -3   3  -1 2762.27 231.801   4
  -3   3  -2 280.236 111.718   4
   3  -3   2 256.268 104.532   5
   3  -3   2 409.336 116.043   7
  -3   3  -2 287.500 82.5681   3
  -3   3  -3 236.171 67.1151   2
  -3   3  -3 484.320 122.600   3
  -3   3  -3 412.490 158.067   4
   3  -3   3 400.148 110.855   7
   3  -3   3 282.955 104.830   5
  -3   3  -4 2734.68 237.278   3
  -3   3  -4 2924.72 267.886   4
   3  -3   4 2890.84 290.654   5
   3  -3   4 2567.44 235.954   7
  -3   3  -5 7006.76 409.336   3
   3  -3   5 6861.95 393.845   7
   3  -3   5 7406.52 492.827   5
  -3   3  -5 6605.85 418.012   4
   3  -3   6 13893.8 692.389   5
  -3   3  -6 13623.1 618.362   4
   3  -3   6 12346.9 538.334   7
  -3   3  -6 13548.1 581.849   3
  -3   3  -7 1971.99 239.495   3
   3  -3   7 2112.22 231.338   7
  -3   3  -7 1977.22 250.073   4
   3  -3   7 2710.77 319.323   5
   3  -3   8 253.204 101.574   7
   3  -3   8 252.234 137.193   5
  -3   3  -8 301.741 127.658   3
   3  -3   9 670.582 197.468   5
   3  -3   9 873.427 173.153   1
  -3   3  -9 857.109 175.221   3
   3  -3   9 822.149 159.832   7
  -3   3 -10 3250.96 348.124   3
   3  -3  10 3275.05 396.910   5
   3  -3  10 3321.99 308.614   7
   3  -3  11 7758.04 615.671   5
  -3   3 -11 7450.48 539.823   3
  -3   3 -12 42.1747 106.360   3
   3  -3  12 79.4543 117.038   5
   3  -3  13 7300.39 628.405   5
  -3   3 -13 6578.10 543.655   3
  -3   3 -14 3152.47 408.796   3
   3  -3  14 2843.77 411.952   5
   3  -3  15-83.9491 112.777   5
  -3   3 -15 39.2762 123.122   3
   3  -3  16 1311.19 302.869   5
  -3   3 -16 1345.36 288.637   3
  -3   3 -17 245.071 156.189   3
   3  -3  17 177.881 111.385   5
   2  -3 -19 1135.86 278.192   6
   2  -3 -18 787.475 224.164   6
   2  -3 -17 128.977 116.060   6
   2  -3 -16 788.292 223.709   6
   2  -3 -15 11943.1 737.911   6
   2  -3 -14 202.593 173.952   6
   2  -3 -13 5841.41 481.925   6
   2  -3 -12 3721.19 362.882   6
   2  -3 -11 2803.48 314.872   6
   2  -3 -10 1201.42 211.793   6
   2  -3 -10 1105.15 144.525   1
   2  -3  -9 4627.95 288.619   1
   2  -3  -9 4743.01 351.945   6
   2  -3  -8 1495.70 205.409   6
   2  -3  -8 1475.38 166.429   1
   2  -3  -7 355.561 122.355   6
   2  -3  -6 1925.14 88.1842   5
   2  -3  -6 2066.04 199.372   6
   2  -3  -5 9038.82 223.814   5
   2  -3  -5 9673.53 400.254   6
   2  -3  -4 10341.4 385.765   6
   2  -3  -4 10419.2 275.119   5
   2  -3  -3 11286.3 367.584   6
   2  -3  -3 11322.7 316.239   5
   2  -3  -2 11608.1 339.232   6
   2  -3  -2 11899.5 353.923   5
   2  -3  -1 9234.28 266.725   6
  -2   3   1 9937.21 346.307   4
   2  -3  -1 9982.21 409.362   7
   2  -3  -1 9770.41 348.439   5
  -2   3   0 3257.99 215.032   4
   2  -3   0 2837.65 223.815   7
   2  -3   0 3223.58 220.160   5
   2  -3   0 2756.12 124.245   6
   2  -3   1 4231.68 274.362   7
   2  -3   1 3725.81 105.074   6
  -2   3  -2 22156.9 316.455   2
  -2   3  -2 23259.9 613.409   4
   2  -3   2 23623.9 617.591   7
   2  -3   3 38940.3 816.812   7
  -2   3  -3 38464.1 822.268   4
  -2   3  -3 36752.0 400.593   2
  -2   3  -4 5304.43 330.972   4
   2  -3   4 5452.58 314.214   7
  -2   3  -4 4593.76 159.246   2
  -2   3  -5 12966.5 505.837   3
  -2   3  -5 12292.4 297.843   2
  -2   3  -5 12482.9 514.250   4
   2  -3   5 13289.1 512.012   7
  -2   3  -6 36195.6 921.533   4
  -2   3  -6 36906.6 897.005   3
  -2   3  -7 59.0454 42.4414   2
  -2   3  -7 125.202 137.615   3
   2  -3   7 108.953 84.4219   1
  -2   3  -7 151.580 116.542   4
   2  -3   8 3706.35 255.197   1
  -2   3  -8 3516.34 216.383   2
  -2   3  -8 3860.76 323.825   3
  -2   3  -8 3366.59 309.329   4
  -2   3  -9 3269.21 315.506   3
  -2   3  -9 3064.85 219.358   2
   2  -3   9 3405.49 245.024   1
  -2   3  -9 3591.00 339.697   4
  -2   3 -10 4941.81 425.776   3
  -2   3 -10 3542.39 255.055   2
  -2   3 -11 125.895 136.417   3
  -2   3 -12 10122.1 622.587   3
  -2   3 -13 1522.42 295.878   3
  -2   3 -14 712.922 221.229   3
  -2   3 -15 72.7574 103.938   3
  -2   3 -16 3395.32 422.400   3
  -2   3 -17 294.646 171.399   3
  -2   3 -18 0.70154 119.086   3
   2  -3  19 1470.66 316.402   5
   1  -3 -20 1074.46 269.197   6
   1  -3 -19-30.8286 85.0255   3
   1  -3 -19 180.332 120.410   6
   1  -3 -18 1657.22 302.058   6
   1  -3 -18 1919.58 306.999   3
   1  -3 -17 104.796 128.385   6
   1  -3 -17 40.2419 96.4029   3
   1  -3 -16 902.573 192.043   3
   1  -3 -16 1047.71 247.203   6
   1  -3 -15 1536.68 257.320   6
   1  -3 -15 1907.50 269.925   3
   1  -3 -14 141.766 135.963   6
   1  -3 -14 66.6690 85.0628   3
   1  -3 -13 4859.82 418.358   6
   1  -3 -13 4765.84 384.410   3
   1  -3 -12 5212.32 427.159   2
   1  -3 -12 5029.08 380.768   3
   1  -3 -12 4386.58 377.032   6
   1  -3 -11 1340.83 251.308   2
   1  -3 -11 1621.70 219.275   3
   1  -3 -10 2275.28 280.042   2
   1  -3 -10 2022.48 151.925   1
   1  -3 -10 2347.86 253.768   6
   1  -3 -10 2117.95 222.862   3
   1  -3  -9 3494.03 294.116   6
   1  -3  -9 2908.04 184.457   1
   1  -3  -9 3409.31 302.215   2
  -1   3   9 2720.92 101.715   5
   1  -3  -9 3067.92 244.193   3
   1  -3  -8 8362.42 380.151   3
   1  -3  -8 8952.78 428.982   6
   1  -3  -8 8515.19 438.105   2
   1  -3  -8 8061.33 306.740   1
   1  -3  -7 2849.95 188.434   1
   1  -3  -7 2923.28 241.437   6
   1  -3  -7 2805.99 249.923   2
   1  -3  -6 81782.3 1139.54   6
   1  -3  -6 79863.9 952.009   1
   1  -3  -5 11601.3 368.492   1
   1  -3  -5 12223.4 410.950   6
   1  -3  -4 59640.1 837.406   6
   1  -3  -4 59983.2 835.245   2
   1  -3  -4 61207.6 835.065   1
   1  -3  -3 31547.9 299.731   5
   1  -3  -3 32453.6 562.700   6
   1  -3  -3 32180.7 543.239   2
   1  -3  -3 31770.0 597.790   1
   1  -3  -3 31804.1 631.185   7
   1  -3  -2 4980.44 191.149   2
   1  -3  -2 5767.39 214.145   6
   1  -3  -2 4950.41 265.909   7
   1  -3  -1 6734.31 201.328   6
   1  -3  -1 9066.40 337.563   7
   1  -3   0 5035.36 140.635   6
   1  -3   0 5183.28 248.598   7
   1  -3   1 30394.2 612.603   7
  -1   3  -2 23198.3 552.265   4
   1  -3   2 22032.7 500.659   1
   1  -3   3 5718.30 268.505   1
  -1   3  -3 5551.67 308.983   4
  -1   3  -4 851.305 69.6417   6
   1  -3   4 471.195 119.702   1
  -1   3  -4 669.872 153.155   4
  -1   3  -5 993.973 76.1511   6
   1  -3   5 1044.40 112.859   1
  -1   3  -5 979.065 139.170   4
  -1   3  -6 25226.9 438.152   6
   1  -3   6 25431.1 533.279   1
  -1   3  -6 26124.1 707.276   4
  -1   3  -7 5143.85 230.667   6
  -1   3  -7 5107.23 345.103   3
  -1   3  -7 5275.86 348.782   4
   1  -3   7 5118.47 243.960   1
  -1   3  -8 22064.3 730.981   3
   1  -3   8 19801.1 459.350   1
  -1   3  -8 22000.1 722.855   4
  -1   3  -8 20718.0 496.227   6
   1  -3   9 664.203 82.0221   1
  -1   3  -9 901.731 173.446   3
  -1   3  -9 828.213 164.085   4
  -1   3 -10 1347.85 156.076   6
  -1   3 -10 1076.86 192.223   4
  -1   3 -10 1197.64 208.460   3
  -1   3 -11 1847.02 253.926   3
  -1   3 -11 1742.51 182.011   6
  -1   3 -12 9668.05 446.078   6
  -1   3 -12 10302.4 599.234   3
  -1   3 -13 10394.0 632.716   3
  -1   3 -14 328.230 136.031   3
  -1   3 -15 4610.77 460.241   3
  -1   3 -16 2977.77 383.070   3
  -1   3 -17 133.424 120.870   3
  -1   3 -18 1931.30 340.893   3
  -1   3 -19 112.366 124.230   3
   0  -3 -21 586.286 201.370   3
   0  -3 -21 1419.74 299.477   6
   0  -3 -20 310.013 149.638   3
   0  -3 -20 452.948 180.683   6
   0  -3 -19 256.002 143.719   6
   0  -3 -19-85.2448 109.277   3
   0  -3 -18 1203.92 266.882   6
   0  -3 -18 742.262 212.243   3
   0  -3 -17 9016.18 639.301   6
   0  -3 -17 8922.45 662.737   2
   0  -3 -17 8678.83 639.780   3
   0  -3 -16 5104.95 465.759   6
   0  -3 -16 4744.50 482.617   2
   0  -3 -16 4308.94 438.987   3
   0  -3 -15 2337.35 313.198   3
   0  -3 -15 1931.22 303.465   2
   0  -3 -15 1946.56 282.093   6
   0  -3 -14 70.9924 100.096   6
   0  -3 -14 99.3946 140.679   2
   0  -3 -14-33.3721 115.556   3
   0  -3 -13 18392.7 774.138   3
   0  -3 -13 19068.2 783.977   6
   0  -3 -13 18688.9 814.529   2
   0   3  12 829.364 122.862   5
   0  -3 -12 923.530 181.889   6
   0  -3 -12 988.510 181.341   3
   0  -3 -12 888.850 184.110   2
   0  -3 -11 7451.24 469.904   2
   0   3  11 7259.24 329.034   5
   0  -3 -11 7190.19 446.560   6
   0  -3 -11 7302.15 446.786   3
   0  -3 -10 10854.0 276.073   1
   0  -3 -10 11476.3 562.314   2
   0  -3 -10 12114.8 547.160   6
   0   3  10 11541.1 388.643   5
   0  -3 -10 11954.9 541.369   3
   0  -3  -9 7561.90 411.097   6
   0   3   9 7456.31 290.068   5
   0  -3  -9 7404.99 404.139   3
   0  -3  -9 7275.52 239.385   1
   0  -3  -9 7627.16 432.341   2
   0  -3  -8 4736.80 308.402   3
   0  -3  -8 4667.82 199.973   1
   0   3   8 4677.80 213.737   5
   0  -3  -8 4691.84 306.293   6
   0  -3  -7 13333.6 480.358   3
   0  -3  -7 13040.1 336.652   1
   0   3   7 13483.1 331.643   5
   0  -3  -6 3350.76 173.389   1
   0   3   6 3149.87 148.529   5
   0  -3  -5 7187.22 255.369   1
   0   3   5 7115.14 203.449   5
   0   3   4 21312.9 336.397   5
   0  -3  -4 21533.6 444.307   1
   0  -3  -4 21283.9 493.128   2
   0  -3  -3 35745.7 596.775   6
   0   3   3 35656.6 430.109   5
   0  -3  -3 36301.0 575.373   1
   0  -3  -3 36024.7 587.136   2
   0  -3  -3 36057.5 527.117   7
   0  -3  -2 47044.8 590.767   7
   0  -3  -2 47497.2 649.011   1
   0   3   2 48018.1 523.813   5
   0  -3  -2 47433.0 607.490   2
   0  -3  -2 47796.8 636.197   6
   0  -3  -1 204328. 1156.03   2
   0   3   1 200672. 1167.18   5
   0   3   0 72221.4 752.319   5
   0   3  -1 18039.1 407.092   5
   0  -3   1 18309.3 408.910   1
   0  -3   2 20428.6 430.184   1
   0   3  -2 20286.4 463.651   5
   0   3  -3 2346.54 173.241   5
   0  -3   3 2376.65 150.862   1
   0   3  -4 41035.8 729.547   4
   0  -3   4 39822.4 595.263   1
   0  -3   5 33728.1 537.788   1
   0   3  -5 34174.7 699.785   4
   0  -3   6 8619.74 270.242   1
   0   3  -6 9079.67 382.619   4
   0   3  -6 9176.90 343.150   6
   0   3  -7 24328.0 648.790   4
   0   3  -7 23332.7 664.720   3
   0  -3   7 23791.2 436.910   1
   0   3  -8 41974.0 827.130   6
   0  -3   8 40277.8 550.268   1
   0   3  -8 41996.7 897.888   4
   0   3  -8 41858.0 937.203   3
   0   3  -9-29.1824 56.0057   6
   0   3  -9-48.7595 66.3158   3
   0   3  -9-17.8702 62.6487   4
   0  -3   9 7.74862 23.2773   1
   0   3 -10 7171.89 411.824   4
   0   3 -10 6939.88 384.553   6
   0   3 -10 7059.36 431.725   3
   0   3 -11 10201.7 484.497   6
   0   3 -11 10241.1 544.445   3
   0   3 -12 10458.2 580.314   3
   0   3 -12 10799.5 526.795   6
   0   3 -13 492.254 135.609   6
   0   3 -13 234.235 105.290   3
   0   3 -14 4289.46 371.814   6
   0   3 -14 4388.67 410.365   3
   0   3 -15 1027.39 203.965   3
   0   3 -15 1265.36 219.400   6
   0   3 -16 515.854 169.828   3
   0   3 -16 715.446 183.057   6
   0   3 -17 645.653 180.174   6
   0   3 -17 535.603 175.485   3
   0   3 -18 2372.60 357.627   3
   0   3 -19 366.140 158.730   3
   0   3 -20 561.184 201.295   3
  -1  -3 -21 1206.09 266.536   6
  -1  -3 -20 110.656 143.718   6
  -1  -3 -20 159.866 154.534   2
  -1  -3 -20 117.236 134.877   3
  -1  -3 -19 292.596 164.603   3
  -1  -3 -19 325.286 161.128   2
  -1  -3 -19 347.876 164.391   6
  -1  -3 -18 2732.70 390.654   2
  -1  -3 -18 2555.12 385.739   3
  -1  -3 -18 2622.97 355.323   6
  -1  -3 -17 885.482 199.115   6
  -1  -3 -17 628.443 195.256   3
  -1  -3 -17 1175.81 255.670   2
  -1  -3 -16 786.013 213.036   3
  -1  -3 -16 1051.65 228.524   6
  -1  -3 -16 597.512 195.068   2
  -1  -3 -15 724.832 215.096   3
  -1  -3 -15 886.346 211.305   2
  -1  -3 -15 775.388 178.320   6
   1   3  15 829.944 165.942   5
  -1  -3 -14 397.176 130.615   3
  -1  -3 -14 500.977 161.990   2
   1   3  14 540.225 140.822   5
  -1  -3 -14 343.597 138.469   6
  -1  -3 -13 572.941 163.093   3
  -1  -3 -13 630.910 163.158   2
   1   3  13 515.145 138.099   5
  -1  -3 -13 1033.84 205.309   6
  -1  -3 -12 694.503 166.897   3
   1   3  12 426.912 127.157   5
  -1  -3 -12 651.800 168.702   6
  -1  -3 -12 487.927 168.316   2
  -1  -3 -11 21830.1 801.953   2
   1   3  11 21684.1 683.572   5
  -1  -3 -11 21861.4 804.096   3
  -1  -3 -11 21249.9 746.956   6
  -1  -3 -10 4693.56 362.681   3
  -1  -3 -10 4342.54 349.393   2
   1   3  10 4234.16 289.486   5
  -1  -3 -10 3851.31 200.018   1
  -1  -3 -10 4704.51 341.269   6
  -1  -3  -9 458.959 131.283   3
   1   3   9 415.089 114.559   5
  -1  -3  -9 763.616 155.202   6
  -1  -3  -9 479.688 82.0210   1
  -1  -3  -9 652.265 146.734   2
  -1  -3  -8 1971.79 217.620   3
   1   3   8 1713.04 187.188   5
  -1  -3  -8 2126.59 226.093   2
  -1  -3  -8 2186.54 164.415   1
  -1  -3  -8 2236.53 223.860   6
   1   3   7 5862.83 309.234   5
  -1  -3  -7 6861.90 355.679   6
  -1  -3  -7 6148.95 263.782   1
  -1  -3  -6 18717.5 461.224   1
  -1  -3  -6 19549.4 564.663   6
  -1  -3  -5 10053.3 342.012   1
   1   3   5 10512.1 371.935   5
  -1  -3  -4 106849. 1094.69   1
   1   3   4 106504. 1147.79   5
  -1  -3  -3 9967.20 337.147   1
   1   3   3 8747.21 333.774   5
  -1  -3  -3 9618.47 161.595   7
   1   3   2 38425.7 670.473   5
   1   3   1 57422.6 805.639   5
   1   3   0 9402.60 337.795   5
   1   3  -1 72606.2 960.113   5
  -1  -3   2 3351.01 197.429   1
   1   3  -2 2472.65 219.221   5
  -1  -3   3 13019.1 385.600   1
   1   3  -3 13657.2 452.541   5
  -1  -3   4 8929.94 320.624   1
   1   3  -4 9744.02 397.724   5
   1   3  -4 9843.83 314.971   4
   1   3  -5 338.189 95.9533   5
   1   3  -5 275.282 63.5108   4
  -1  -3   5 423.471 82.7186   1
  -1  -3   6 5146.50 237.005   1
   1   3  -6 4664.60 239.092   4
   1   3  -6 4745.98 309.471   5
   1   3  -7 9301.83 357.264   4
   1   3  -7 8816.88 384.222   3
   1   3  -7 9143.52 433.143   5
  -1  -3   7 9099.44 314.953   1
   1   3  -8 24482.1 737.553   6
   1   3  -8 23728.8 730.837   5
   1   3  -8 23825.6 604.615   4
   1   3  -8 23253.5 655.235   3
  -1  -3   8 23447.3 498.481   1
   1   3  -9 1401.19 200.602   6
   1   3  -9 1529.38 188.439   3
  -1  -3   9 1245.63 113.820   1
   1   3  -9 1384.66 154.060   4
   1   3 -10 4798.95 366.220   6
   1   3 -10 4679.38 333.833   3
   1   3 -11 328.735 126.374   6
   1   3 -11 301.785 108.162   3
   1   3 -12 2619.79 283.140   3
   1   3 -12 3213.22 329.077   6
   1   3 -13 1928.60 275.916   6
   1   3 -13 1166.86 200.741   3
   1   3 -14 4456.60 417.023   6
   1   3 -14 4581.49 398.160   3
   1   3 -15 4635.47 419.481   3
   1   3 -15 4713.10 439.487   6
   1   3 -16 535.301 160.705   6
   1   3 -16 408.090 141.131   3
   1   3 -17 1125.08 245.456   6
   1   3 -17 838.196 206.828   3
   1   3 -18 2482.24 357.596   6
   1   3 -18 2065.52 320.446   3
   1   3 -19 649.685 207.865   6
  -2  -3 -20 77.0762 130.822   2
  -2  -3 -19 1118.25 285.877   3
  -2  -3 -19 742.663 225.143   2
  -2  -3 -18 91.8324 117.251   2
  -2  -3 -18 250.504 171.655   3
  -2  -3 -18 61.3983 90.3391   6
   2   3  17 353.064 145.325   5
  -2  -3 -17 252.552 141.998   2
  -2  -3 -17 254.479 172.382   3
  -2  -3 -17 212.926 130.721   6
  -2  -3 -16 1183.87 260.708   3
   2   3  16 1170.27 225.263   5
  -2  -3 -16 1217.13 232.043   6
  -2  -3 -16 1106.37 249.512   2
   2   3  15 7659.27 539.171   5
  -2  -3 -15 8344.58 617.090   2
  -2  -3 -15 8526.72 567.895   6
  -2  -3 -15 8193.93 626.383   3
  -2  -3 -14 1744.78 302.173   3
   2   3  14 2087.03 283.683   5
  -2  -3 -14 2128.99 318.908   2
  -2  -3 -14 2392.11 299.007   6
   2   3  13 8269.74 528.673   5
  -2  -3 -13 8682.64 530.126   6
  -2  -3 -13 8132.85 566.981   2
  -2  -3 -13 8894.85 597.334   3
   2   3  12 197.761 108.026   5
  -2  -3 -12 447.601 154.095   6
  -2  -3 -12 121.356 124.172   2
  -2  -3 -12 377.858 153.888   3
   2   3  11 13067.5 621.208   5
  -2  -3 -11 13121.4 656.661   3
  -2  -3 -11 12024.0 614.813   2
  -2  -3 -10 3076.25 227.452   1
  -2  -3 -10 3515.92 328.696   2
  -2  -3 -10 3570.84 337.198   3
   2   3  10 3277.68 306.051   5
   2   3   9 1250.52 184.521   5
  -2  -3  -9 1278.39 159.988   1
  -2  -3  -9 1352.68 217.021   3
  -2  -3  -9 1262.37 204.551   2
  -2  -3  -8 10969.5 433.670   1
  -2  -3  -8 11556.7 534.478   3
  -2  -3  -8 11012.8 524.467   2
   2   3   8 12026.2 539.953   5
  -2  -3  -7 4017.06 271.839   1
  -2  -3  -7 4022.87 312.667   2
  -2  -3  -7 4356.20 315.116   3
   2   3   7 4415.84 320.075   5
  -2  -3  -6 3798.46 259.691   1
  -2  -3  -6 3484.72 288.057   2
  -2  -3  -6 3427.06 274.170   3
   2   3   6 3451.60 282.814   5
  -2  -3  -5 10840.8 441.622   3
  -2  -3  -5 10188.9 475.995   2
   2   3   5 10228.9 461.589   5
  -2  -3  -5 10933.4 433.557   1
   2   3   4 1415.74 189.665   5
  -2  -3  -4 2254.58 225.761   1
  -2  -3  -3 15668.7 517.480   1
   2   3   3 14752.5 532.881   5
   2   3   2 13500.6 507.172   5
   2   3   1 14773.6 533.705   5
   2   3   0 10905.7 447.828   5
   2   3  -1 48572.3 949.100   5
   2   3  -2 7072.61 377.777   5
  -2  -3   2 9125.43 395.135   1
  -2  -3   3 4525.78 312.377   1
   2   3  -3 1306.43 263.747   5
   2   3  -4 5433.69 349.694   5
  -2  -3   4 5491.32 316.477   1
   2   3  -4 4783.02 182.223   4
   2   3  -5 319.223 153.375   5
   2   3  -5 726.883 89.4135   4
   2   3  -6 11395.8 545.670   5
   2   3  -6 11215.4 290.674   4
   2   3  -6 11126.0 372.481   3
   2   3  -7 5214.66 209.828   4
   2   3  -7 5266.36 267.870   3
   2   3  -7 5579.16 373.328   5
  -2  -3   7 5798.07 314.829   1
   2   3  -8 118.130 67.5156   3
   2   3  -8 201.726 98.3646   5
  -2  -3   9 4533.17 280.177   1
   2   3  -9 4321.95 278.953   3
   2   3  -9 4579.55 362.156   5
   2   3  -9 4480.20 385.273   6
   2   3 -10 16601.2 570.179   3
   2   3 -10 17260.9 764.093   6
   2   3 -10 16093.7 686.700   5
   2   3 -11 863.666 193.681   6
   2   3 -11 761.978 131.487   3
   2   3 -12 1805.52 285.520   6
   2   3 -13 9438.91 630.273   6
   2   3 -14 6452.62 540.635   6
   2   3 -15 262.153 174.978   6
   2   3 -16 966.908 239.738   6
   2   3 -17 420.677 167.459   6
   2   3 -18-121.231 108.492   6
   3   3  18 262.748 136.879   5
  -3  -3 -18 359.893 143.875   2
  -3  -3 -18 296.483 164.746   3
  -3  -3 -17 538.881 186.705   2
   3   3  17 482.300 172.468   5
  -3  -3 -17 912.316 253.677   3
   3   3  16 3122.35 400.938   5
  -3  -3 -16 2834.45 404.859   3
  -3  -3 -16 3145.07 400.149   2
  -3  -3 -15 852.367 230.224   3
  -3  -3 -15 1201.77 258.336   2
   3   3  15 1370.94 256.377   5
   3   3  14 129.165 101.491   5
  -3  -3 -14 100.917 123.393   2
  -3  -3 -14 166.356 130.723   3
  -3  -3 -13 637.889 189.469   3
  -3  -3 -13 752.490 189.659   2
   3   3  13 412.394 165.653   5
  -3  -3 -12 674.085 176.153   3
   3   3  12 563.501 172.022   5
  -3  -3 -12 419.919 149.623   2
   3   3  11 1992.67 286.950   5
  -3  -3 -11 2290.05 300.953   2
  -3  -3 -11 2279.39 300.302   3
   3   3  10 166.679 90.7585   5
  -3  -3 -10 37.8991 87.9566   3
  -3  -3 -10 310.746 133.212   2
   3   3   9 14763.7 729.619   5
  -3  -3  -9 15020.7 607.501   1
  -3  -3  -9 14681.7 691.287   2
  -3  -3  -9 14225.2 664.907   3
  -3  -3  -8 77.5694 101.601   2
  -3  -3  -8 229.194 121.417   3
   3   3   8-119.178 125.808   5
  -3  -3  -7 660.085 160.828   2
  -3  -3  -7 373.411 126.470   1
  -3  -3  -7 385.345 117.837   3
   3   3   7 469.160 137.454   5
   3   3   6 184.836 114.077   5
  -3  -3  -6 610.424 213.457   2
  -3  -3  -6 522.955 158.118   3
  -3  -3  -5 6220.60 406.869   1
  -3  -3  -5 5788.45 424.011   2
  -3  -3  -5 5219.31 325.439   3
   3   3   5 5826.24 419.359   5
  -3  -3  -4 2530.87 264.982   1
  -3  -3  -4 2029.92 196.775   3
   3   3   4 1859.70 241.291   5
   3   3   3 849.455 179.566   5
  -3  -3  -3 775.075 161.544   1
  -3  -3  -2 8940.03 475.923   1
   3   3   2 8804.17 493.956   5
   3   3   1 1073.12 190.773   5
  -3  -3  -1 1293.68 237.870   1
  -3  -3   0 5270.13 393.792   1
   3   3   0 4953.79 367.234   5
  -3  -3   1 25108.8 781.875   1
   3   3  -1 23481.5 793.460   5
  -3  -3   2 4781.90 355.467   1
   3   3  -2 5013.74 369.414   5
  -3  -3   3 21633.7 731.791   1
   3   3  -3 22547.1 781.656   5
   3   3  -4 245.093 99.9154   5
  -3  -3   4 585.593 161.896   1
  -3  -3   5 6774.18 412.864   1
   3   3  -5 6598.85 446.327   5
   3   3  -6 1585.93 230.298   5
  -3  -3   6 2848.33 282.981   1
   3   3  -7 163.505 97.7675   5
  -3  -3   7 255.719 106.368   1
   3   3  -8 1118.88 200.486   5
   3   3  -9 3630.35 357.294   5
   3   3  -9 4086.83 411.910   6
   3   3 -10 1758.28 293.473   6
   3   3 -10 1774.61 261.109   5
   3   3 -11 615.871 224.988   6
   3   3 -11 294.194 135.888   5
   3   3 -12 189.646 136.537   6
   3   3 -12-33.4903 90.9128   5
   3   3 -13 678.852 213.985   6
   3   3 -14 54.3337 141.110   6
   3   3 -15 401.038 193.664   6
   3   3 -16 748.294 239.183   6
   3   3 -17 718.694 218.580   6
  -4  -3 -16-95.2200 148.923   3
   4   3  16 161.096 104.700   5
  -4  -3 -15 572.671 199.270   3
   4   3  15 533.713 192.407   5
   4   3  14 335.405 171.192   5
  -4  -3 -14 399.380 154.566   2
  -4  -3 -14 296.541 144.829   3
   4   3  13 1611.42 302.396   5
  -4  -3 -13 1386.31 258.868   2
  -4  -3 -13 1278.01 258.665   3
   4   3  12 70.8907 97.3030   5
  -4  -3 -12 91.1410 102.996   2
  -4  -3 -12 327.517 164.582   3
   4   3  11 3485.75 416.834   5
  -4  -3 -11 3436.02 386.177   2
  -4  -3 -11 3241.05 373.002   3
   4   3  10 140.471 135.446   5
  -4  -3 -10-10.8833 111.848   2
  -4  -3 -10 66.1887 101.852   3
   4   3   9 5978.88 530.379   5
  -4  -3  -9 6383.98 504.020   2
  -4  -3  -9 5079.16 420.106   3
  -4  -3  -8 1446.75 251.525   2
   4   3   8 1694.90 284.859   5
  -4  -3  -8 1530.35 231.416   3
   4   3   7 186.101 126.006   5
  -4  -3  -7 97.5955 112.080   2
  -4  -3  -7 89.2735 76.5427   3
   4   3   6 8468.34 598.030   5
  -4  -3  -6 8270.49 559.208   2
   4   3   5 1339.93 248.079   5
  -4  -3  -5 1434.14 246.710   2
   4   3   4 1272.72 233.487   5
   4   3   3 1725.15 265.809   5
  -4  -3  -3 2006.31 287.355   1
   4   3   2 1981.41 279.073   5
  -4  -3  -2 1864.23 267.213   1
  -4  -3  -1 2194.18 275.578   1
   4   3   1 1863.09 268.359   5
   4   3   0 416.788 154.351   5
  -4  -3   0 788.301 215.119   1
   4   3  -1 2764.82 326.890   5
  -4  -3   1 2605.85 349.823   1
   4   3  -2 2620.91 321.811   5
   4   3  -3 1857.78 265.315   5
   4   3  -4 203.369 123.630   5
   4   3  -5 463.443 158.115   5
   4   3  -6 1198.16 221.431   5
   4   3  -7 104.544 102.466   5
   4   3  -8 1985.05 323.796   6
   4   3  -8 1665.13 265.221   5
   4   3  -9 885.774 243.858   6
   4   3  -9 808.985 192.744   5
   4   3 -10 1134.73 287.717   6
   4   3 -11 878.427 217.072   6
   4   3 -12 6312.11 587.777   6
   4   3 -13 1887.29 343.068   6
   4   3 -14 214.298 167.447   6
   5   3  13 183.124 145.078   5
   5   3  12 153.885 143.671   5
   5   3  11 237.759 160.212   5
   5   3  10 463.396 202.815   5
   5   3   9 952.164 260.374   5
  -5  -3  -9 543.088 174.068   2
  -5  -3  -8 544.171 188.326   2
   5   3   8 605.698 215.940   5
   5   3   7 2798.37 394.168   5
  -5  -3  -7 2358.44 332.239   2
   5   3   6 317.646 150.342   5
  -5  -3  -6 320.605 155.628   2
   5   3   5 71.1918 129.663   5
  -5  -3  -5 35.9831 94.0515   2
   5   3   4 374.357 180.329   5
   5   3   3 1637.38 293.559   5
   5   3   2 705.285 202.788   5
   5   3   1 18.0221 130.532   5
   5   3   0 196.283 165.844   5
   5   3  -1 817.447 199.533   5
   5   3  -2 1132.38 252.862   5
   5   3  -3 8988.01 646.744   5
   5   3  -4 292.970 148.387   5
   5   3  -5 1778.18 306.922   5
   5   3  -6 581.188 182.207   5
   5   3  -6 559.106 190.875   6
   5   3  -7 1250.33 270.172   6
   5   3  -8-66.5785 112.118   6
   5   3  -9 251.413 201.620   6
   5   3 -10-0.33818 131.278   6
   5   3 -11 483.820 180.413   6
   6   3   6-7.88754 117.749   5
   6   3   5 467.616 198.279   5
   6   3   4 2170.87 366.865   5
   6   3   3 67.0049 111.286   5
  -6  -3  -3 172.898 113.398   2
   6   3   2 542.376 180.124   5
   6   3   1-159.499 153.124   5
   6   3   0 339.861 172.240   5
   6   3  -1 11.1981 94.5693   5
   6   3  -2 118.610 115.696   5
   6   3  -3 102.960 135.450   5
   6   3  -4 533.934 202.349   6
   6   3  -5-65.8570 111.255   6
   6   3  -6 100.713 94.3050   6
   5  -4 -10 2151.95 331.952   1
   5  -4  -9 434.691 167.792   1
   5  -4  -8 331.095 164.337   1
   5  -4   1 497.733 163.282   5
   5  -4   2 2586.15 336.570   5
   5  -4   3 1634.68 281.869   5
   5  -4   4 126.629 85.7684   5
   5  -4   5 132.544 118.864   5
   5  -4   6 174.598 114.601   5
   5  -4   7 653.492 220.742   5
   5  -4   7 545.453 197.106   1
   5  -4   8 4305.39 505.066   5
   5  -4   8 5225.90 502.761   1
   5  -4   9 78.2857 108.703   5
   5  -4  10 306.109 181.962   5
   5  -4  11 24.9295 99.8441   5
   4  -4 -16 1.37967 108.352   6
   4  -4 -15 551.859 214.566   6
   4  -4 -14 266.180 147.994   6
   4  -4 -13-17.1287 116.722   6
   4  -4 -12 560.065 179.461   6
   4  -4 -11 70.3766 116.630   6
   4  -4 -10 2847.63 344.785   6
   4  -4 -10 3270.61 357.629   1
   4  -4  -9 167.011 121.055   6
   4  -4  -9 104.878 118.880   1
   4  -4  -8 2009.47 269.353   6
   4  -4  -7 4241.17 365.443   6
   4  -4  -6 416.346 121.759   6
   4  -4  -5 272.759 91.9971   6
   4  -4  -2 805.322 142.341   5
   4  -4  -1 3602.58 311.964   5
   4  -4   0 425.627 118.662   5
   4  -4   1 37.8501 84.4891   5
  -4   4  -1 211.342 108.826   4
   4  -4   2 139.727 107.901   5
  -4   4  -2 142.612 76.3718   4
   4  -4   3 5511.81 445.836   5
  -4   4  -3 5153.48 378.243   4
   4  -4   4 12238.2 676.927   5
  -4   4  -4 11175.9 581.426   4
   4  -4   4 10549.6 563.902   7
  -4   4  -5 79.8571 67.1480   3
   4  -4   5 160.488 102.408   5
   4  -4   5 100.255 69.5473   7
   4  -4   6 536.217 181.518   5
   4  -4   6 565.506 144.730   7
  -4   4  -6 349.347 114.357   3
  -4   4  -7 899.084 182.380   3
   4  -4   7 942.233 223.338   5
   4  -4   7 1162.12 220.940   1
  -4   4  -8 946.329 197.290   3
   4  -4   8 1050.48 239.325   5
   4  -4   8 1386.55 240.453   1
  -4   4  -9 1641.15 260.853   3
   4  -4   9 1904.62 324.161   5
   4  -4   9 2114.30 287.477   1
  -4   4 -10 219.666 92.7251   3
   4  -4  10 576.318 197.034   5
   4  -4  11 4934.88 535.909   5
  -4   4 -11 4398.50 446.583   3
  -4   4 -12 945.491 221.938   3
   4  -4  12 1007.56 254.019   5
   4  -4  13 136.562 177.154   5
  -4   4 -13 34.2269 75.8064   3
  -4   4 -14 1391.73 276.902   3
   4  -4  14 1866.89 360.073   5
  -4   4 -15 487.791 165.538   3
   3  -4 -18-68.4625 141.838   6
   3  -4 -17 1914.47 348.214   6
   3  -4 -16-107.551 130.973   6
   3  -4 -15 1905.11 333.849   6
   3  -4 -14 765.805 212.977   6
   3  -4 -13 342.894 144.517   6
   3  -4 -12 2064.80 296.370   6
   3  -4 -11 1878.42 277.979   6
   3  -4 -11 2022.78 239.667   1
   3  -4 -10 2164.44 280.350   6
   3  -4 -10 2588.09 276.858   1
   3  -4  -9 641.884 161.479   6
   3  -4  -9 630.831 154.083   1
   3  -4  -8 1690.54 236.052   6
   3  -4  -8 1732.15 229.432   1
   3  -4  -7 4157.47 330.976   6
   3  -4  -6 3803.32 301.712   6
   3  -4  -5 13203.2 517.355   6
   3  -4  -4 5654.13 319.690   6
  -3   4   4 5424.29 274.046   4
   3  -4  -4 5624.84 276.969   5
   3  -4  -3 414.920 89.9141   6
   3  -4  -3 471.949 94.1958   5
  -3   4   3 436.810 87.9270   4
   3  -4  -2 33.2522 43.8182   6
   3  -4  -2 103.489 55.6106   5
  -3   4   2 45.4104 44.2568   4
   3  -4  -1 60.2059 37.0663   6
  -3   4   1 67.7800 53.6623   4
   3  -4  -1 116.627 76.2224   5
   3  -4   0 10969.1 480.214   5
  -3   4   0 11180.8 458.260   4
   3  -4   0 10485.1 510.377   7
   3  -4   1 9999.27 487.373   5
   3  -4   1 9592.84 484.202   7
  -3   4  -1 9425.45 441.860   4
   3  -4   2 7580.66 450.887   5
   3  -4   2 7625.49 429.525   7
  -3   4  -2 8046.13 419.721   4
   3  -4   3 9279.99 518.551   5
  -3   4  -3 8054.46 408.828   3
  -3   4  -3 8171.11 442.989   4
   3  -4   3 8105.35 446.763   7
   3  -4   4 11429.1 601.232   5
   3  -4   4 10511.1 508.580   7
  -3   4  -4 10846.3 535.981   4
  -3   4  -4 10543.9 491.004   3
  -3   4  -5 2342.95 245.650   3
  -3   4  -5 2359.57 264.364   4
   3  -4   5 2227.41 247.260   7
   3  -4   6 2184.30 251.003   1
  -3   4  -6 1892.48 260.386   4
   3  -4   6 1932.40 236.174   7
  -3   4  -6 1952.57 248.976   3
  -3   4  -7 2397.59 282.527   4
   3  -4   7 2698.20 278.131   1
  -3   4  -7 2349.91 265.162   3
   3  -4   7 2671.88 280.720   7
  -3   4  -8 755.589 169.904   4
   3  -4   8 866.421 167.385   1
  -3   4  -8 762.977 185.866   3
   3  -4   8 1035.72 185.709   7
  -3   4  -9 1480.38 241.740   3
   3  -4   9 1348.85 202.437   1
   3  -4   9 1214.09 202.213   7
  -3   4  -9 1465.71 249.621   4
  -3   4 -10 10188.1 635.188   3
   3  -4  10 10171.7 579.071   7
  -3   4 -11 1139.67 247.686   3
   3  -4  11 1206.71 211.669   7
  -3   4 -12 164.839 119.018   3
  -3   4 -13 945.852 234.076   3
  -3   4 -14 2216.75 345.054   3
   3  -4  14 2589.64 403.093   5
  -3   4 -15 103.292 94.8793   3
   3  -4  15-14.6589 112.802   5
   3  -4  16 729.555 220.248   5
  -3   4 -16 904.687 240.737   3
   2  -4 -19-52.0651 106.175   6
   2  -4 -18 210.483 134.263   6
   2  -4 -17 544.540 172.342   6
   2  -4 -16 186.773 121.077   6
   2  -4 -15 4339.98 452.689   6
   2  -4 -14 278.367 146.105   6
   2  -4 -13 2033.36 291.824   6
   2  -4 -12 1468.18 251.852   6
   2  -4 -11 1059.68 155.333   1
   2  -4 -11 1208.84 228.260   6
   2  -4 -10 1716.30 242.052   6
   2  -4 -10 1359.99 177.605   1
   2  -4  -9 3076.77 295.515   6
   2  -4  -9 3333.73 260.225   1
   2  -4  -8 30204.7 850.935   6
   2  -4  -8 30200.8 768.322   1
   2  -4  -7 701.583 136.555   6
   2  -4  -7 783.200 141.267   1
   2  -4  -6 3436.78 264.250   1
   2  -4  -6 3306.26 258.086   6
   2  -4  -5 9943.03 415.677   6
   2  -4  -5 9299.76 179.736   5
   2  -4  -5 10682.8 454.189   1
   2  -4  -4 137.749 64.5428   6
   2  -4  -4 26.4369 28.3391   5
   2  -4  -4 88.5013 120.063   1
   2  -4  -3 527.310 84.1637   6
   2  -4  -3 433.565 124.056   1
   2  -4  -3 448.087 73.5643   5
   2  -4  -2 6526.44 256.485   6
   2  -4  -2 6541.60 276.861   5
   2  -4  -2 7243.88 380.007   7
   2  -4  -1 13653.1 326.119   6
   2  -4  -1 15925.3 559.153   7
  -2   4   0 5451.66 303.318   4
   2  -4   0 4726.48 301.576   7
   2  -4   0 4533.21 151.502   6
  -2   4  -1 4714.11 306.107   4
   2  -4   1 4685.49 326.221   1
   2  -4   1 4297.21 297.010   7
   2  -4   2 2108.87 213.417   1
  -2   4  -2 1975.55 205.824   4
   2  -4   2 2130.37 214.611   7
   2  -4   3 1210.39 192.565   1
  -2   4  -3 1356.99 210.596   4
   2  -4   3 1102.41 176.117   7
   2  -4   4 2884.91 257.531   7
   2  -4   4 2878.80 246.920   1
  -2   4  -4 2793.58 255.138   4
   2  -4   5 13684.8 567.390   7
   2  -4   5 13005.3 499.779   1
  -2   4  -5 12747.2 560.143   4
   2  -4   6 23832.3 684.547   1
  -2   4  -6 23972.7 791.085   4
  -2   4  -6 24668.3 786.205   3
  -2   4  -7 545.630 191.783   3
  -2   4  -7 340.212 177.128   4
   2  -4   7 159.749 81.1854   1
  -2   4  -8 4857.22 377.208   3
   2  -4   8 4952.96 313.012   1
  -2   4  -8 4426.52 374.344   4
  -2   4  -9 4348.15 377.219   3
   2  -4   9 4192.36 288.772   1
  -2   4  -9 4065.42 371.061   4
  -2   4 -10 8165.73 531.578   3
  -2   4 -10 8084.97 532.713   4
  -2   4 -11 3965.54 393.977   4
  -2   4 -11 4073.57 399.679   3
  -2   4 -12 1879.99 292.850   3
  -2   4 -13 3369.70 388.665   3
  -2   4 -14 1522.59 280.672   3
  -2   4 -15 1.44260 106.524   3
  -2   4 -16 5075.14 527.593   3
  -2   4 -17 180.738 131.245   3
  -2   4 -18 6751.45 653.044   3
   1  -4 -20 529.421 195.428   6
   1  -4 -19 3330.06 439.320   6
   1  -4 -18 1116.11 275.811   6
   1  -4 -18 1020.32 231.507   3
   1  -4 -17 3260.04 410.909   6
   1  -4 -17 3300.20 387.567   3
   1  -4 -16 10.0956 115.461   6
   1  -4 -16-1.16858 121.445   3
   1  -4 -15 3536.00 367.802   3
   1  -4 -15 3233.25 380.650   6
   1  -4 -14 90.5667 109.274   6
   1  -4 -14 105.145 92.7411   3
   1  -4 -13 4615.03 412.820   6
   1  -4 -13 4344.27 428.465   2
   1  -4 -13 3910.50 351.093   3
   1  -4 -12 5663.28 439.619   6
   1  -4 -12 5732.29 452.766   2
   1  -4 -12 6117.43 419.570   3
   1  -4 -11 720.461 181.705   6
   1  -4 -11 811.361 186.203   2
   1  -4 -11 855.624 167.585   3
   1  -4 -10 5750.04 393.556   6
   1  -4 -10 5280.78 404.720   2
   1  -4  -9 5185.35 372.606   2
   1  -4  -9 4891.99 352.672   6
   1  -4  -8 2736.97 272.594   2
   1  -4  -8 2605.36 247.397   6
   1  -4  -7 633.890 143.375   6
   1  -4  -7 436.746 121.938   2
   1  -4  -6 130.302 91.0666   6
   1  -4  -6 146.008 79.9989   2
   1  -4  -5 15002.0 481.195   6
   1  -4  -4 9431.64 351.657   6
   1  -4  -4 9570.13 344.731   2
   1  -4  -3 132239. 1204.84   6
   1  -4  -3 134486. 1159.02   2
   1  -4  -3 130881. 1393.47   7
   1  -4  -2 30848.9 659.845   7
   1  -4  -2 30850.5 484.218   2
   1  -4  -2 30855.8 530.524   6
   1  -4  -1 2344.39 118.467   2
   1  -4  -1 3768.15 181.962   6
   1  -4   0 1472.88 63.9786   2
   1  -4   0 2576.81 210.006   7
   1  -4   1 1333.21 152.107   7
   1  -4   2 23360.9 570.888   1
   1  -4   3 4852.70 264.541   1
  -1   4  -3 5291.78 309.845   4
  -1   4  -4 15443.6 270.279   6
  -1   4  -4 16934.7 572.181   4
   1  -4   4 16085.7 479.412   1
  -1   4  -5 24072.2 378.747   6
   1  -4   5 24508.0 586.749   1
  -1   4  -6 35589.9 520.192   6
   1  -4   6 36707.9 709.128   1
  -1   4  -6 37432.5 910.702   4
  -1   4  -7 2955.21 180.350   6
   1  -4   7 2650.64 205.243   1
  -1   4  -7 2992.18 299.534   4
  -1   4  -8 6040.64 284.730   6
  -1   4  -8 6243.46 447.800   3
  -1   4  -8 6763.69 437.063   4
   1  -4   9 11085.6 382.990   1
  -1   4  -9 11711.1 581.950   3
  -1   4  -9 11152.5 557.787   4
  -1   4 -10 4620.75 268.668   6
  -1   4 -10 4561.00 378.873   4
  -1   4 -10 4896.53 396.167   3
  -1   4 -11 2080.87 306.096   3
  -1   4 -11 2050.63 297.312   4
  -1   4 -12 10070.9 619.175   3
  -1   4 -12 10240.8 606.239   4
  -1   4 -13 2286.39 305.119   3
  -1   4 -14 275.438 177.133   3
  -1   4 -15 5026.40 495.419   3
  -1   4 -16 2112.14 329.333   3
  -1   4 -17 754.366 221.639   3
  -1   4 -18 39.9216 95.2473   3
  -1   4 -19 1388.14 314.699   3
   0  -4 -21 355.644 171.801   6
   0  -4 -21 296.276 133.178   3
   0  -4 -20 1258.50 266.630   6
   0  -4 -20 1158.35 278.990   3
   0  -4 -19 68.4397 102.419   3
   0  -4 -19 153.245 131.621   6
   0  -4 -18 1569.90 298.630   3
   0  -4 -18 1914.79 325.499   6
   0  -4 -18 1972.00 342.093   2
   0  -4 -17 216.936 157.365   3
   0  -4 -17 226.350 156.346   2
   0  -4 -17 332.566 149.104   6
   0  -4 -16 136.948 132.002   6
   0  -4 -16 353.295 176.330   2
   0  -4 -16 50.0445 105.453   3
   0  -4 -15 123.465 111.582   3
   0  -4 -15-40.4002 93.9522   2
   0  -4 -15 169.066 145.908   6
   0  -4 -14 630.496 189.423   3
   0  -4 -14 591.489 171.021   2
   0  -4 -14 750.349 215.310   6
   0  -4 -13 23803.5 928.468   2
   0  -4 -13 23528.4 901.320   6
   0  -4 -13 23381.7 899.203   3
   0  -4 -12 85.1140 129.430   6
   0  -4 -12 33.1428 108.446   3
   0  -4 -12 81.4660 113.916   2
   0  -4 -11 4429.10 383.600   2
   0  -4 -11 4516.23 363.217   6
   0   4  11 4319.23 237.857   5
   0  -4 -11 4170.95 352.192   3
   0  -4 -10 1803.05 222.894   6
   0  -4 -10 1582.05 136.462   1
   0   4  10 1869.63 147.253   5
   0  -4 -10 1903.50 241.946   2
   0  -4 -10 1839.62 226.515   3
   0  -4  -9 2588.65 265.023   2
   0  -4  -9 2744.72 272.893   3
   0  -4  -9 2448.73 176.413   1
   0  -4  -9 3079.14 279.163   6
   0   4   9 2531.12 162.308   5
   0  -4  -8 131.888 102.759   3
   0   4   8 152.297 41.4068   5
   0  -4  -8 70.7160 66.2346   2
   0  -4  -8 55.9952 46.4756   1
   0  -4  -8 125.517 80.6669   6
   0   4   7 16118.1 355.006   5
   0  -4  -7 16064.0 561.579   2
   0  -4  -7 16255.4 557.656   3
   0  -4  -7 15903.5 441.478   1
   0  -4  -6 67464.5 909.046   1
   0  -4  -6 68498.2 1069.55   2
   0   4   6 66184.4 686.969   5
   0  -4  -5 3000.25 200.890   1
   0   4   5 2998.93 143.787   5
   0   4   4 14481.3 315.229   5
   0  -4  -4 15027.3 444.876   2
   0  -4  -4 15037.7 437.538   1
   0  -4  -4 15185.6 395.705   7
   0  -4  -3 62510.3 881.257   1
   0   4   3 61907.4 680.434   5
   0  -4  -3 61833.7 785.635   7
   0  -4  -3 62469.6 833.872   2
   0  -4  -3 62897.8 864.669   6
   0   4   2 2926.55 159.496   5
   0  -4  -2 2791.63 164.190   2
   0  -4  -2 2930.51 175.655   7
   0  -4  -1 39596.1 666.789   7
   0   4   1 37629.7 601.215   5
   0  -4  -1 38372.9 572.153   2
   0   4   0 11630.9 353.871   5
   0  -4   1 31910.0 629.075   1
   0   4  -1 31632.3 613.087   5
   0  -4   2 6826.81 296.598   1
   0   4  -2 6523.75 303.098   5
   0   4  -3 3444.22 231.593   5
   0  -4   3 3358.34 210.636   1
   0  -4   4 20572.4 499.350   1
   0   4  -4 21297.8 596.140   5
   0   4  -4 20979.0 578.654   4
   0  -4   5 16493.5 445.786   1
   0   4  -5 16840.9 539.270   4
   0  -4   6 3383.17 204.596   1
   0   4  -6 3322.13 255.209   4
   0  -4   7 10182.9 342.359   1
   0   4  -7 10470.7 459.904   4
   0   4  -8 7747.42 370.069   6
   0  -4   8 7232.64 282.316   1
   0   4  -8 7414.87 406.793   4
   0  -4   9 1188.10 115.391   1
   0   4  -9 1521.66 176.455   6
   0   4  -9 1273.20 185.742   4
   0   4  -9 1429.40 206.070   3
   0   4 -10 5514.62 347.358   6
   0   4 -10 5355.11 399.802   3
   0   4 -10 5160.61 371.962   4
   0   4 -11 3421.51 290.173   6
   0   4 -11 2881.84 304.297   3
   0   4 -11 3244.42 311.329   4
   0   4 -12 9509.94 573.432   3
   0   4 -12 9623.73 503.300   6
   0   4 -12 9548.05 545.763   4
   0   4 -13 3213.54 307.369   6
   0   4 -13 3092.89 353.509   3
   0   4 -14 1812.56 253.623   6
   0   4 -14 2005.30 295.656   3
   0   4 -15 1591.10 238.964   6
   0   4 -15 1109.46 232.426   3
   0   4 -16 3251.36 397.758   3
   0   4 -17 446.038 152.915   3
   0   4 -18 6686.42 597.467   3
   0   4 -19 802.488 218.412   3
  -1  -4 -21 334.289 161.902   6
  -1  -4 -20 241.650 186.023   3
  -1  -4 -20 33.9422 111.308   2
  -1  -4 -20 59.1104 121.376   6
  -1  -4 -19 315.537 164.993   6
  -1  -4 -19 590.699 218.994   3
  -1  -4 -19 380.506 232.135   2
  -1  -4 -18 2113.20 356.948   3
  -1  -4 -18 2225.82 376.359   2
  -1  -4 -18 2258.57 341.298   6
  -1  -4 -17 4077.85 476.820   2
  -1  -4 -17 4230.67 444.139   6
  -1  -4 -17 4376.39 489.839   3
  -1  -4 -16 664.076 203.820   3
  -1  -4 -16 493.471 194.294   2
  -1  -4 -16 538.388 183.048   6
  -1  -4 -15 8008.97 603.780   2
  -1  -4 -15 8386.58 609.960   3
  -1  -4 -15 8511.35 576.306   6
  -1  -4 -14 6.43117 108.197   3
   1   4  14-6.35758 61.9706   5
  -1  -4 -14-78.2484 98.2655   2
  -1  -4 -14 146.095 109.557   6
   1   4  13 5804.99 372.703   5
  -1  -4 -13 5345.83 451.580   2
  -1  -4 -13 4841.85 437.107   3
  -1  -4 -13 4864.23 408.265   6
   1   4  12 1081.41 171.312   5
  -1  -4 -12 1349.36 223.215   6
  -1  -4 -12 1708.84 270.139   3
  -1  -4 -12 1404.56 244.820   2
   1   4  11 2902.64 250.499   5
  -1  -4 -11 2854.54 305.532   2
  -1  -4 -11 2821.91 306.048   3
  -1  -4 -11 2694.01 287.037   6
   1   4  10 12240.0 490.375   5
  -1  -4 -10 12612.4 595.206   2
  -1  -4 -10 13312.6 621.729   3
  -1  -4 -10 12787.1 582.525   6
  -1  -4  -9 1212.34 201.835   3
   1   4   9 684.215 134.920   5
  -1  -4  -9 1123.03 200.824   2
  -1  -4  -9 1049.10 182.015   6
   1   4   8 6792.79 340.592   5
  -1  -4  -8 7077.49 410.191   2
  -1  -4  -8 7025.56 409.735   3
  -1  -4  -8 7267.54 400.964   6
   1   4   7 11434.5 425.974   5
  -1  -4  -7 11021.9 480.304   2
  -1  -4  -7 11664.4 489.239   6
  -1  -4  -7 11444.9 492.033   3
   1   4   6 1728.52 167.508   5
   1   4   5 4510.88 269.676   5
   1   4   4 1451.92 154.382   5
  -1  -4  -4 1685.35 92.3527   7
  -1  -4  -3 23825.2 370.239   7
   1   4   3 22954.4 562.939   5
   1   4   2 5392.05 282.897   5
   1   4   1 123329. 1336.50   5
   1   4   0 12047.4 421.620   5
   1   4  -1 1836.97 180.700   5
  -1  -4   2 6871.04 309.924   1
   1   4  -2 6706.95 341.004   5
  -1  -4   3 2709.15 202.377   1
   1   4  -3 2458.79 216.717   5
  -1  -4   4 17704.2 497.288   1
   1   4  -4 17058.4 575.548   5
  -1  -4   5 4870.33 259.670   1
   1   4  -5 4534.57 320.966   5
   1   4  -5 4381.88 255.062   4
  -1  -4   6 5560.66 274.222   1
   1   4  -6 4704.56 339.002   5
   1   4  -6 5019.93 278.051   4
   1   4  -7 14481.8 588.768   5
  -1  -4   7 13722.0 430.847   1
   1   4  -7 14206.5 484.070   4
  -1  -4   8 37259.7 700.407   1
   1   4  -8 37164.8 981.240   5
   1   4  -8 37572.0 815.217   4
   1   4  -8 37223.8 885.570   3
   1   4  -9 7070.51 407.810   3
   1   4  -9 7229.54 378.176   4
  -1  -4   9 6930.05 294.950   1
   1   4  -9 7474.18 444.098   6
   1   4 -10 595.903 162.128   6
   1   4 -10 549.578 121.634   4
   1   4 -10 641.986 137.883   3
   1   4 -11 13886.8 628.383   3
   1   4 -11 13680.3 647.472   6
   1   4 -11 14600.2 585.036   4
   1   4 -12 7013.86 468.743   3
   1   4 -12 7462.97 498.735   6
   1   4 -13 357.950 144.178   6
   1   4 -13 238.148 112.804   3
   1   4 -14 3118.12 342.631   3
   1   4 -14 3459.24 377.645   6
   1   4 -15 1573.03 263.016   6
   1   4 -15 1364.88 243.041   3
   1   4 -16 476.567 167.927   6
   1   4 -16 199.444 117.179   3
   1   4 -17 4182.46 446.937   6
   1   4 -17 4594.97 458.564   3
   1   4 -18 330.275 150.667   6
  -2  -4 -20-14.9762 122.128   2
  -2  -4 -19 1478.46 323.302   3
  -2  -4 -19 1618.19 321.117   2
  -2  -4 -18 2142.89 363.591   2
  -2  -4 -18 2797.55 417.827   3
  -2  -4 -17 249.639 168.445   2
  -2  -4 -17 238.032 160.241   3
  -2  -4 -16 441.201 174.358   3
   2   4  16 518.879 150.000   5
  -2  -4 -16 717.977 195.654   2
   2   4  15 41.8809 104.028   5
  -2  -4 -15 194.144 161.975   2
  -2  -4 -15-4.34720 130.604   3
  -2  -4 -14 287.450 138.682   3
   2   4  14 456.035 140.122   5
  -2  -4 -14 528.315 170.479   2
   2   4  13 82.5598 80.9266   5
  -2  -4 -13 192.789 134.182   3
  -2  -4 -13 120.916 106.665   2
  -2  -4 -12 532.726 170.333   3
   2   4  12 503.493 133.263   5
  -2  -4 -12 376.619 147.418   2
  -2  -4 -11 19037.3 587.569   1
   2   4  11 19551.6 768.989   5
  -2  -4 -11 19649.8 821.729   3
  -2  -4 -11 19895.4 818.970   2
   2   4  10 1311.86 201.550   5
  -2  -4 -10 1531.85 179.954   1
  -2  -4 -10 1504.34 234.444   3
  -2  -4 -10 1320.38 231.127   2
  -2  -4  -9 3222.96 253.132   1
  -2  -4  -9 3611.02 335.321   3
   2   4   9 3302.14 295.085   5
  -2  -4  -9 3260.14 321.731   2
  -2  -4  -8 3475.99 345.724   3
  -2  -4  -8 4010.86 299.379   1
  -2  -4  -7 4335.41 337.407   2
   2   4   7 3977.43 318.250   5
  -2  -4  -7 4031.14 320.445   3
  -2  -4  -7 3981.06 279.789   1
  -2  -4  -6 557.152 132.418   1
   2   4   6 68.3809 88.7208   5
  -2  -4  -6 484.767 129.997   3
  -2  -4  -6 412.324 123.241   2
  -2  -4  -5 6155.17 346.688   1
  -2  -4  -5 5976.40 377.608   2
   2   4   4 10774.8 488.936   5
  -2  -4  -4 10844.3 467.392   1
  -2  -4  -3 2670.59 243.028   1
   2   4   3 2474.20 242.142   5
   2   4   2 4082.46 299.718   5
  -2  -4  -2 4703.16 308.709   1
   2   4   1 80759.5 1280.26   5
  -2  -4   0 8226.51 399.877   1
   2   4   0 7634.53 400.871   5
  -2  -4   1 17333.4 585.095   1
   2   4  -1 17965.2 624.800   5
  -2  -4   2 4161.33 290.373   1
   2   4  -2 3970.13 304.435   5
   2   4  -3 12953.6 545.758   5
  -2  -4   3 13115.5 501.545   1
  -2  -4   4 1026.10 158.611   1
   2   4  -4 815.160 165.540   5
   2   4  -5 1431.20 252.707   5
   2   4  -5 1813.81 150.298   4
   2   4  -6 11321.7 565.639   5
  -2  -4   6 12410.0 495.072   1
   2   4  -6 11245.3 355.255   4
  -2  -4   7 8416.81 405.149   1
   2   4  -7 7934.43 361.590   3
   2   4  -7 8431.28 489.941   5
   2   4  -7 7337.16 293.993   4
   2   4  -8 249.909 99.1545   3
   2   4  -8 453.440 160.110   5
  -2  -4   9 1775.46 186.381   1
   2   4  -9 1487.72 179.319   3
   2   4  -9 1714.73 266.689   6
   2   4  -9 1425.01 242.686   5
   2   4 -10 649.425 168.085   5
   2   4 -10 458.339 122.360   3
   2   4 -11 357.264 155.933   6
   2   4 -11 264.094 104.820   3
   2   4 -12 615.354 189.446   6
   2   4 -13 496.366 175.180   6
   2   4 -14 2207.26 337.557   6
   2   4 -15 881.396 236.497   6
   2   4 -16 1668.76 304.907   6
   2   4 -17 780.932 213.140   6
   2   4 -18 2293.24 372.544   6
  -3  -4 -18 52.7551 110.091   2
  -3  -4 -18-81.0579 93.1274   3
  -3  -4 -17-13.9188 95.6144   3
   3   4  17 100.794 120.783   5
  -3  -4 -17 70.3092 108.727   2
   3   4  16 1520.66 283.927   5
  -3  -4 -16 1360.76 287.896   3
  -3  -4 -16 1259.93 277.768   2
  -3  -4 -15 773.167 226.360   3
  -3  -4 -15 1014.66 247.223   2
   3   4  15 1068.95 236.735   5
  -3  -4 -14 209.740 146.600   3
   3   4  14 94.3804 108.667   5
  -3  -4 -14 179.078 149.544   2
   3   4  13 3482.65 387.684   5
  -3  -4 -13 3461.40 396.229   2
  -3  -4 -13 3270.41 397.754   3
  -3  -4 -12 326.484 153.143   3
   3   4  12 355.976 158.431   5
  -3  -4 -12 299.291 138.980   2
   3   4  11 7741.68 545.477   5
  -3  -4 -11 7321.40 534.965   2
  -3  -4 -11 7684.24 548.118   3
  -3  -4 -11 7978.67 453.709   1
  -3  -4 -10 497.591 163.802   3
   3   4  10 603.653 173.165   5
  -3  -4 -10 375.094 121.621   1
  -3  -4 -10 397.055 157.265   2
   3   4   9 1652.47 255.761   5
  -3  -4  -9 1637.37 253.517   2
  -3  -4  -9 1741.52 245.300   3
  -3  -4  -9 1808.71 235.184   1
  -3  -4  -8 11643.2 554.207   1
  -3  -4  -8 10570.8 599.183   2
  -3  -4  -8 10816.6 562.941   3
   3   4   8 11505.9 622.376   5
   3   4   7 35.3651 99.9670   5
  -3  -4  -7 181.728 119.043   2
  -3  -4  -7 450.293 144.101   1
  -3  -4  -7 357.260 140.568   3
  -3  -4  -6 5051.66 365.914   1
   3   4   6 4976.83 400.488   5
  -3  -4  -6 5162.08 419.038   2
  -3  -4  -5 5349.78 433.174   2
   3   4   5 5805.07 447.699   5
  -3  -4  -4 4169.01 352.240   1
   3   4   4 3610.13 341.106   5
   3   4   3 35.1979 85.3387   5
  -3  -4  -3 112.589 120.834   1
  -3  -4  -2 543.281 151.212   1
   3   4   2 410.694 135.306   5
   3   4   1 827.669 165.023   5
  -3  -4  -1 529.460 135.825   1
   3   4   0 1374.70 220.528   5
  -3  -4   0 2371.73 291.676   1
   3   4  -1 6240.34 432.586   5
  -3  -4   1 7392.86 453.773   1
   3   4  -2 192.460 124.510   5
  -3  -4   2 591.059 202.964   1
  -3  -4   3 1034.69 225.711   1
   3   4  -3 430.287 125.925   5
   3   4  -4 861.066 181.996   5
  -3  -4   4 1695.33 230.541   1
   3   4  -5 1193.59 202.867   5
  -3  -4   5 1156.59 196.943   1
  -3  -4   6 5784.19 397.155   1
   3   4  -6 5419.63 438.144   5
   3   4  -7 789.660 178.433   5
  -3  -4   7 970.345 195.106   1
  -3  -4   8 778.419 158.767   1
   3   4  -8 839.526 186.547   5
  -3  -4   9 4251.43 345.134   1
   3   4  -9 4987.59 470.701   6
   3   4  -9 4496.56 418.704   5
   3   4 -10 16925.0 863.130   6
   3   4 -10 15982.0 787.168   5
   3   4 -11 9123.66 653.939   6
   3   4 -11 7944.97 568.498   5
   3   4 -12 724.787 215.416   6
   3   4 -12 871.917 195.954   5
   3   4 -13 3141.39 406.582   6
   3   4 -14 1563.12 311.423   6
   3   4 -15-52.3757 131.938   6
   3   4 -16 844.660 246.644   6
  -4  -4 -16 1238.09 279.645   2
  -4  -4 -16 1385.63 299.067   3
   4   4  16 1587.06 321.789   5
   4   4  15 276.348 169.917   5
  -4  -4 -15 352.836 163.363   2
  -4  -4 -15-81.7161 123.582   3
   4   4  14 436.598 168.728   5
  -4  -4 -14 365.938 157.264   3
  -4  -4 -14 267.515 130.375   2
   4   4  13 441.091 185.051   5
  -4  -4 -13 409.061 154.416   3
  -4  -4 -13 119.357 130.817   2
   4   4  12 122.488 119.883   5
  -4  -4 -12 54.7958 88.0241   3
   4   4  11-90.4746 128.548   5
  -4  -4 -11-26.0842 87.5626   3
  -4  -4 -11 239.534 154.125   2
   4   4  10 514.206 185.505   5
  -4  -4 -10 546.667 178.875   2
  -4  -4 -10 404.510 155.944   3
  -4  -4  -9 3689.39 374.733   3
  -4  -4  -9 4222.08 430.694   2
   4   4   9 4431.18 470.814   5
   4   4   8 758.889 219.689   5
  -4  -4  -8 907.349 208.676   2
   4   4   7 420.489 164.538   5
  -4  -4  -7 666.130 192.405   1
  -4  -4  -7 489.976 184.303   2
  -4  -4  -6 11.8888 97.8065   1
   4   4   6 58.0344 125.453   5
  -4  -4  -6 31.7819 91.1654   2
  -4  -4  -5 2387.13 318.354   2
  -4  -4  -5 3014.90 340.551   1
   4   4   5 2527.79 334.983   5
   4   4   4 90.7869 95.6657   5
  -4  -4  -4 177.155 156.937   1
   4   4   3 329.105 163.840   5
  -4  -4  -3 521.714 186.105   1
   4   4   2 462.010 162.613   5
  -4  -4  -2 315.156 131.049   1
  -4  -4  -1 3150.81 357.991   1
   4   4   1 2825.76 341.119   5
   4   4   0 871.280 205.366   5
  -4  -4   0 852.337 207.723   1
  -4  -4   1 35083.9 1109.62   1
   4   4  -1 35360.0 1161.52   5
   4   4  -2 445.120 177.156   5
  -4  -4   2 581.443 197.173   1
   4   4  -3 614.681 174.921   5
  -4  -4   3 1228.03 253.166   1
   4   4  -4 1631.74 264.487   5
  -4  -4   4 2001.98 287.174   1
  -4  -4   5 2565.96 315.206   1
   4   4  -5 2859.70 346.619   5
   4   4  -6 277.419 147.762   5
   4   4  -7 62.3673 90.3366   5
   4   4  -8 674.163 197.283   5
   4   4  -9 1114.82 269.637   6
   4   4  -9 1273.63 245.629   5
   4   4 -10 819.437 267.218   6
   4   4 -10 206.984 115.907   5
   4   4 -11-70.5005 156.728   6
   4   4 -12 1023.79 273.307   6
   4   4 -13 1360.14 298.673   6
   4   4 -14 217.107 155.784   6
   5   4  12 145.318 147.490   5
   5   4  11 267.328 164.930   5
  -5  -4 -11 207.099 119.996   2
   5   4  10 819.580 246.468   5
  -5  -4 -10 185.712 118.663   2
   5   4   9 4922.66 546.328   5
  -5  -4  -9 4040.62 455.659   2
  -5  -4  -8 795.791 210.668   2
   5   4   8 964.848 261.552   5
   5   4   7 632.404 199.047   5
  -5  -4  -7 832.670 224.535   2
   5   4   6 3748.89 470.771   5
  -5  -4  -6 2577.67 359.790   2
   5   4   5 24.2384 128.381   5
  -5  -4  -5 160.781 127.976   2
   5   4   4 1514.69 289.978   5
   5   4   3 203.220 130.923   5
   5   4   2 521.545 212.541   5
   5   4   1 475.465 201.562   5
   5   4   0 565.140 192.074   5
   5   4  -1 84.3021 119.800   5
   5   4  -2 1224.08 267.715   5
   5   4  -3 546.819 191.171   5
   5   4  -4 43.7966 98.7259   5
   5   4  -5 361.431 160.441   5
   5   4  -6-134.127 123.594   5
   5   4  -7 92.3479 159.721   6
   5   4  -7 50.8697 111.883   5
   5   4  -8 1316.00 307.913   6
   5   4  -9 81.6487 129.331   6
   5   4 -10 136.305 128.634   6
  -6  -4  -5 75.0123 109.019   2
   6   4   5 40.2751 114.668   5
   6   4   4-162.426 96.2994   5
  -6  -4  -4 84.6840 108.932   2
  -6  -4  -3 590.888 202.951   2
   6   4   3 922.321 264.139   5
   6   4   2 159.429 109.420   5
   6   4   1-46.8336 100.077   5
   6   4   0 107.391 91.4002   5
   6   4  -1 842.212 256.940   5
   6   4  -2 80.0033 137.411   5
   6   4  -3 7453.63 669.041   5
   6   4  -4 615.476 212.544   5
   5  -5 -10-10.1831 88.4071   1
   5  -5  -9 1091.69 246.793   1
   5  -5  -8 4.40040 95.9352   1
   5  -5  -7 220.216 142.229   1
   5  -5  -6 650.857 220.658   1
   5  -5  -5 853.307 224.401   1
   5  -5  -4 315.855 178.282   1
   5  -5   2 5108.32 464.465   5
   5  -5   3 88.1788 133.908   1
   5  -5   3 208.084 135.254   5
   5  -5   4 787.935 223.289   1
   5  -5   4 718.489 196.141   5
   5  -5   5 409.461 184.591   5
   5  -5   5 405.921 179.861   1
   5  -5   6 150.339 131.888   5
   5  -5   6 321.431 162.857   1
   5  -5   7 265.032 116.702   5
   5  -5   7 253.963 163.153   1
   5  -5   8 1013.45 252.455   5
   5  -5   8 1002.22 237.457   1
   5  -5   9 1064.58 267.521   5
   5  -5  10 61.2444 141.521   5
   4  -5 -15 199.236 144.803   6
   4  -5 -14 723.439 209.849   6
   4  -5 -13 187.343 148.568   6
   4  -5 -12 1440.80 272.962   6
   4  -5 -11 427.540 167.341   6
   4  -5 -10 784.607 198.941   6
   4  -5 -10 723.895 200.444   1
   4  -5  -9 999.823 234.018   1
   4  -5  -9 950.526 204.688   6
   4  -5  -8 1084.85 229.496   1
   4  -5  -8 843.799 177.866   6
   4  -5  -7 9104.66 521.654   6
   4  -5  -7 10604.9 648.676   1
   4  -5  -6 1734.99 288.439   1
   4  -5  -5 289.254 149.971   1
   4  -5  -1 881.429 159.912   5
   4  -5   0 3921.72 344.284   5
  -4   5   0 4074.72 316.802   4
   4  -5   1 2066.38 264.394   5
  -4   5  -1 2249.12 247.111   4
  -4   5  -2 1535.05 213.128   4
   4  -5   2 1581.28 239.858   5
   4  -5   3 3855.70 384.935   5
   4  -5   3 4440.46 418.962   1
  -4   5  -3 3615.46 336.405   4
   4  -5   3 3546.65 350.862   7
   4  -5   4 1489.68 256.739   1
   4  -5   4 1269.83 238.105   5
  -4   5  -4 1522.44 232.880   4
   4  -5   4 1246.36 215.693   7
  -4   5  -5 732.795 165.116   3
   4  -5   5 933.959 186.487   7
   4  -5   5 1002.34 214.109   1
   4  -5   5 865.906 208.628   5
  -4   5  -5 1131.47 214.149   4
   4  -5   6 166.706 102.461   7
  -4   5  -6-11.5825 66.6935   3
   4  -5   6-39.5292 96.6301   5
   4  -5   6 300.664 143.802   1
  -4   5  -6 152.386 95.9911   4
   4  -5   7 2907.94 344.579   1
  -4   5  -7 2245.26 290.640   3
   4  -5   7 2649.67 362.670   5
   4  -5   7 2623.47 305.649   7
  -4   5  -8 4993.02 441.680   3
   4  -5   8 5816.50 479.565   1
   4  -5   8 5386.53 532.236   5
  -4   5  -9 448.540 146.856   3
   4  -5   9 238.126 129.854   1
   4  -5   9 443.113 178.246   5
  -4   5 -10 668.489 185.305   3
   4  -5  10 673.489 222.539   5
  -4   5 -11 2482.70 346.308   3
   4  -5  11 2481.34 392.617   5
  -4   5 -12 585.364 181.228   3
   4  -5  12 305.959 166.692   5
  -4   5 -13 906.136 224.550   3
   4  -5  13 1246.62 301.926   5
  -4   5 -14 1164.22 267.737   3
   3  -5 -17 1509.96 311.352   6
   3  -5 -16 31.8314 103.469   6
   3  -5 -15 1920.02 326.344   6
   3  -5 -14 405.083 164.730   6
   3  -5 -13 129.041 132.593   6
   3  -5 -12 110.464 101.126   6
   3  -5 -11 1164.23 226.434   6
   3  -5 -11 1329.12 209.298   1
   3  -5 -10 6755.01 492.359   6
   3  -5 -10 7094.49 464.382   1
   3  -5  -9 122.537 110.748   6
   3  -5  -9 133.249 95.4467   1
   3  -5  -8 147.609 104.154   6
   3  -5  -8 70.5632 105.080   1
   3  -5  -7 2515.73 263.084   6
   3  -5  -7 2905.94 302.971   1
   3  -5  -6 498.044 116.562   6
   3  -5  -6 546.527 149.487   1
   3  -5  -5 6.89672 68.9362   6
   3  -5  -5 70.9168 101.676   1
   3  -5  -4 3753.83 259.045   6
   3  -5  -4 4663.67 377.402   1
  -3   5   4 4064.19 273.742   4
   3  -5  -3 4344.29 255.624   6
   3  -5  -3 5531.96 407.372   1
  -3   5   3 5114.14 313.432   4
   3  -5  -3 4494.24 264.984   5
   3  -5  -2 66.9793 48.9243   5
   3  -5  -2 191.720 58.3239   6
   3  -5  -2 303.839 136.066   1
  -3   5   2 221.731 87.0901   4
   3  -5  -1 2764.84 239.841   5
   3  -5  -1 4038.04 380.972   1
  -3   5   1 3883.96 336.684   4
   3  -5  -1 3400.92 327.977   7
   3  -5   0 2696.31 249.691   5
   3  -5   0 3052.20 326.418   1
  -3   5   0 2773.75 250.219   4
   3  -5   0 2696.63 271.850   7
   3  -5   1 296.191 102.547   5
   3  -5   1 251.217 120.026   1
  -3   5  -1 167.924 88.0331   4
   3  -5   1 224.751 106.845   7
   3  -5   2 1163.58 191.276   5
   3  -5   2 1303.35 205.165   7
  -3   5  -2 1576.62 217.598   4
   3  -5   2 1442.44 223.015   1
   3  -5   3 11584.2 571.132   7
   3  -5   3 12670.4 621.040   1
  -3   5  -3 11893.6 575.853   4
   3  -5   4 12263.4 600.965   1
   3  -5   4 11790.2 580.347   7
  -3   5  -4 11769.7 582.565   4
   3  -5   5 2174.17 267.641   7
  -3   5  -5 1983.14 245.707   3
   3  -5   5 2322.81 270.195   1
  -3   5  -5 2262.17 271.097   4
  -3   5  -6 5875.27 424.363   3
   3  -5   6 6567.28 447.408   1
  -3   5  -6 6066.23 454.287   4
   3  -5   6 5597.48 416.046   7
  -3   5  -7 2335.50 278.885   3
   3  -5   7 2686.85 286.526   1
   3  -5   7 2289.64 272.853   7
  -3   5  -7 2250.40 296.137   4
  -3   5  -8 2441.29 303.608   3
   3  -5   8 2710.44 291.433   1
   3  -5   8 2381.91 282.890   7
  -3   5  -8 2489.76 322.281   4
  -3   5  -9 260.983 114.436   3
   3  -5   9 339.614 122.604   1
  -3   5  -9 448.652 161.269   4
   3  -5   9 446.096 146.657   7
  -3   5 -10 3875.64 403.226   3
   3  -5  10 3762.89 382.252   7
  -3   5 -10 4149.41 430.346   4
   3  -5  11 675.307 181.457   7
  -3   5 -11 769.777 215.263   3
  -3   5 -12 164.429 146.311   3
   3  -5  12 499.609 155.578   7
  -3   5 -13-38.4518 112.734   3
  -3   5 -14 6318.69 581.095   3
  -3   5 -15 113.329 94.5617   3
  -3   5 -16 2687.30 407.606   3
   3  -5  16 2328.66 418.823   5
   2  -5 -19 1283.74 300.613   6
   2  -5 -18 355.879 173.259   6
   2  -5 -17-204.793 152.105   6
   2  -5 -16 142.122 138.459   6
   2  -5 -15 1212.46 254.689   6
   2  -5 -14 2055.50 319.386   6
   2  -5 -13 20.3065 102.493   6
   2  -5 -12 2770.63 329.025   6
   2  -5 -11 982.510 201.100   6
   2  -5 -11 1051.47 172.148   1
   2  -5 -10 2070.87 265.246   6
   2  -5 -10 1986.78 223.685   1
   2  -5  -9 949.751 176.069   6
   2  -5  -9 1134.29 174.926   1
   2  -5  -8 2169.22 244.947   6
   2  -5  -8 2119.99 230.701   1
   2  -5  -7 2778.36 260.746   6
   2  -5  -7 3143.69 270.818   1
   2  -5  -6 653.114 128.606   6
   2  -5  -6 638.524 145.571   1
   2  -5  -5 58337.6 1013.64   6
   2  -5  -5 59221.4 1129.47   1
   2  -5  -4 6533.47 318.190   6
   2  -5  -4 7033.01 395.012   1
   2  -5  -3 1909.78 162.172   6
   2  -5  -3 1751.45 139.195   5
   2  -5  -3 2366.75 242.675   1
   2  -5  -3 1746.03 208.164   7
   2  -5  -2 323.571 113.276   7
   2  -5  -2 334.637 116.044   1
   2  -5  -2 172.603 50.6929   6
   2  -5  -1 2878.09 285.443   1
   2  -5  -1 2800.36 260.425   7
   2  -5  -1 2143.44 133.640   6
   2  -5   0 6039.46 374.458   1
   2  -5   0 5902.73 363.747   7
   2  -5   1 371.304 119.748   1
  -2   5  -1 391.390 138.601   4
   2  -5   1 349.792 126.440   7
   2  -5   2 9540.66 470.618   7
   2  -5   2 9318.78 456.836   1
  -2   5  -2 9253.97 459.328   4
   2  -5   3 11923.5 539.981   7
   2  -5   3 12078.7 514.375   1
  -2   5  -3 11838.9 533.688   4
   2  -5   4 21658.5 691.782   1
  -2   5  -4 21718.6 749.157   4
   2  -5   4 21919.0 743.357   7
   2  -5   5 7210.38 402.180   1
   2  -5   5 7590.87 453.717   7
  -2   5  -5 6922.78 440.102   4
   2  -5   6 837.160 175.400   7
   2  -5   6 826.032 153.595   1
  -2   5  -6 655.565 157.887   4
  -2   5  -7 6111.73 437.354   3
   2  -5   7 5543.10 354.789   1
  -2   5  -7 5345.25 435.389   4
  -2   5  -8 1726.78 297.420   4
  -2   5  -8 1589.12 311.565   3
  -2   5  -9 6085.26 510.556   3
   2  -5   9 4479.19 318.665   1
  -2   5  -9 5954.92 505.363   4
[truncated: 703,966 more chars]
